# Supplementary material for: A TRIM insertion in the promoter of Ms2 causes male sterility in wheat
Source: Nat Commun. 2017 May 12;8:15407. doi: 10.1038/ncomms15407 (PMC5437302; doi:10.1038/ncomms15407)
Supplement: Supplementary Data 1 — Fold-change of transcriptome DE genes [file ncomms15407-s2.xlsx]

## Sheet: Sheet1
Supplementary Data 1. Fold-change of transcriptome DE genes
transcript	baseMean	log2FoldChange	pvalue	padj	annotation
scaffold45561|size1479 (Ms2)	481.696	7.65723	1.40033e-26	5.42721e-23	Uncharacterized protein
scaffold72863|size1087	538.859	2.73008	5.018e-08	6.34523e-06	Predicted protein
scaffold106152|size780	704.839	3.1169	4.24392e-09	7.01409e-07	Uncharacterized protein
scaffold19256|size2166	1758.11	2.16591	0.000104467	0.0041441	Asparagine synthetase
scaffold88206|size927	109.833	2.62901	3.64417e-05	0.00174258	rRNA N-glycosidase
scaffold123787|size666	16.3621	3.31263	0.000209027	0.00722232	Wall-associated receptor kinase 2
scaffold93985|size876	51.4772	2.49078	0.000186063	0.00661124	Uncharacterized protein
scaffold38120|size1624	32.4271	3.76699	7.40497e-06	0.00045974	Uncharacterized protein
scaffold169479|size465	24.1757	4.23939	2.71039e-06	0.000197805
scaffold107957|size767	38.4676	3.37166	1.00055e-05	0.000594075
scaffold30362|size1804	155.033	-2.35771	2.18539e-05	0.00113499	Uncharacterized protein
scaffold27598|size1878	1137.17	1.86237	0.000188649	0.00667251	Uncharacterized protein
scaffold22733|size2030	154.737	-2.08956	0.000162797	0.00592807	Uncharacterized protein
scaffold64145|size1194	71.1297	2.22281	0.000268773	0.00886521	Putative WRKY transcription factor 41
scaffold110354|size750	109.913	6.19693	2.34878e-14	1.15595e-11	Chromosome 3B, genomic scaffold, cultivar Chinese Spring
scaffold114854|size721	38.551	2.86535	0.000128435	0.00491142	GDSL esterase/lipase
scaffold190928|size394	92.5383	5.2754	2.60373e-12	8.48002e-10	Uncharacterized protein
scaffold73073|size1084	437.208	7.88954	1.09831e-25	3.78371e-22	Uncharacterized protein
scaffold137210|size771	43.6986	2.59889	0.000220356	0.00753611	Predicted protein
scaffold131065|size626	107.458	-3.60435	6.35374e-09	1.0051e-06	Beta-galactosidase
scaffold117118|size706	141.241	2.69287	1.2711e-05	0.00072672	Uncharacterized protein
scaffold38943|size1606	40.071	2.5834	0.000298082	0.00967157	Uncharacterized protein
scaffold23064|size2018	339.497	-2.21853	4.66557e-05	0.00215393	Uncharacterized protein
scaffold130444|size629	13.847	3.58619	0.000119407	0.00464175
scaffold48512|size1427	73.3851	2.59803	3.52173e-05	0.00169712	Uncharacterized protein
scaffold224895|size301	15.371	3.6507	8.86304e-05	0.00362345
scaffold61830|size1225	161.535	3.12713	5.97859e-08	7.3911e-06	Predicted protein
scaffold37137|size1644	79.6698	4.10496	1.38359e-09	2.57187e-07	Uncharacterized protein
scaffold146442|size554	20.4023	3.18507	0.000233858	0.00791405	Uncharacterized protein
scaffold139469|size585	671.17	4.61074	1.45856e-11	4.09631e-09	Uncharacterized protein
scaffold33311|size1729	141.821	5.01917	3.86389e-12	1.21257e-09	Uncharacterized protein
scaffold81221|size995	98.1984	4.17006	1.44358e-09	2.66421e-07	Uncharacterized protein
scaffold38905|size1607	138.278	2.0061	0.000250696	0.00836879	Uncharacterized protein
scaffold62492|size1217	72.336	5.75148	3.30577e-12	1.04864e-09	Peroxidase 52
scaffold53292|size1350	219.359	4.38977	4.39732e-13	1.69578e-10	Uncharacterized protein
scaffold36936|size1648	2293.72	-1.83567	0.000139235	0.00524093	Phosphoribulokinase
scaffold5322|size3319	285.791	-1.94508	9.68649e-05	0.00389841	rRNA N-glycosidase
scaffold40511|size1573	73.5683	3.09009	2.13525e-06	0.000161395	Uncharacterized protein
scaffold152244|size530	38.9427	4.91043	1.55515e-08	2.23439e-06	Uncharacterized protein
scaffold63830|size1198	102.251	2.47286	0.000124514	0.00479697	DNA topoisomerase 2
scaffold41676|size1550	55.9499	3.07566	6.87037e-06	0.000431212	Uncharacterized protein
scaffold20851|size2101	939.88	-2.02204	1.9805e-05	0.00104646	Uncharacterized protein
scaffold36924|size1648	74.3089	2.72875	2.20893e-05	0.00114453	Uncharacterized protein
scaffold190643|size395	26.2963	4.30796	1.78641e-06	0.000139166
scaffold26700|size1903	1941.84	-2.01888	8.41709e-05	0.00347874	Predicted protein
scaffold151571|size532	32.1256	3.18894	0.000117112	0.00456706	Chromosome 3B, genomic scaffold, cultivar Chinese Spring
scaffold156125|size514	29.9444	3.75348	5.64275e-06	0.000365252	Putative WRKY transcription factor 33
scaffold119444|size692	28.8499	2.97645	0.000145758	0.00543313	Uncharacterized protein
scaffold103024|size803	43.7563	3.38026	5.08379e-06	0.000334923	Lipoxygenase
scaffold107022|size774	68.2864	2.78972	0.000102688	0.00409532
scaffold66434|size1165	152.402	2.88372	1.89709e-07	2.02688e-05	Protein CUP-SHAPED COTYLEDON 2
scaffold99360|size832	177.717	3.96319	8.47561e-11	2.01217e-08	Uncharacterized protein
scaffold30216|size1808	126.325	4.39692	5.44798e-11	1.3535e-08	Putative cysteine-rich receptor-like protein kinase 23
scaffold262036|size231	502.443	-2.06794	8.08527e-05	0.00337837	Uncharacterized protein
scaffold72604|size1090	19.8134	3.78763	4.73344e-05	0.00218072	Uncharacterized protein
scaffold59232|size1262	235.802	-1.88813	0.000194951	0.00685944	Uncharacterized protein
scaffold66653|size1162	73.4296	3.79587	5.07442e-08	6.40091e-06	Uncharacterized protein
scaffold104489|size792	55.3198	2.69349	0.000160355	0.00585892	Uncharacterized protein
scaffold130642|size628	60.9147	3.31119	1.22838e-06	0.000100918	Uncharacterized protein
scaffold209966|size340	87.2251	2.49224	0.000214749	0.00738017	Uncharacterized protein
scaffold125336|size657	35.3722	3.04904	7.47997e-05	0.00317176
scaffold234592|size279	20.7867	4.0703	7.8465e-06	0.00048156
scaffold133619|size613	22.9881	3.3984	5.91211e-05	0.0026142	Uncharacterized protein
scaffold73105|size1084	77.2087	3.32084	3.31104e-06	0.000232473
scaffold194659|size383	17.035	3.28447	0.000270111	0.00889811
scaffold110633|size748	66.8075	3.57341	1.36269e-07	1.52343e-05
scaffold51403|size1379	413.107	4.43356	4.7649e-16	3.22572e-13	Uncharacterized protein
scaffold179965|size429	18.2676	3.97008	1.37101e-05	0.000772595	Chromosome 3B, genomic scaffold, cultivar Chinese Spring
scaffold120251|size980	32.8502	4.2484	4.53746e-07	4.26062e-05	Uncharacterized protein
scaffold6892|size3085	85.859	3.78902	1.38848e-08	2.01864e-06	Disease resistance protein RPM1
scaffold99598|size830	23.1759	3.32301	0.00011672	0.00455903
scaffold110598|size748	52.098	5.33512	2.71875e-10	5.88658e-08	Chitinase II
scaffold134554|size608	77.3477	2.75238	3.47845e-05	0.00168044	Uncharacterized protein
scaffold96723|size854	86.2953	3.63176	1.20121e-07	1.36425e-05	Uncharacterized protein
scaffold151351|size533	15.2207	3.72853	5.54299e-05	0.00248505	Uncharacterized protein
scaffold50891|size1387	245.09	5.07326	1.92873e-17	1.80124e-14	Uncharacterized protein
scaffold98250|size841	30.1906	3.19228	7.92154e-05	0.00332201	Predicted protein
scaffold141449|size576	37.6107	3.1362	4.12067e-05	0.00193743
scaffold73652|size1901	387.329	-2.00834	0.000132032	0.00502664	Uncharacterized protein
scaffold27778|size1872	98.7699	3.19335	6.02046e-07	5.49667e-05	Transcription factor GAMYB
scaffold189986|size397	26.6344	3.59121	1.77078e-05	0.000954848
scaffold73688|size1299	31.7417	3.851	2.55635e-06	0.00018791	LRR receptor-like serine/threonine-protein kinase FLS2
scaffold132104|size620	70.4332	4.65567	4.08489e-10	8.46616e-08	Predicted protein
scaffold124968|size660	13.4736	3.56333	0.000133405	0.00507019	UDP-glucose 4-epimerase
scaffold88272|size926	119.935	2.40847	6.10547e-05	0.00268234	Uncharacterized protein
scaffold66604|size1163	20.128	3.20791	0.000186898	0.00662875	Predicted protein
scaffold126925|size649	39.2472	4.92663	1.33658e-08	1.94962e-06
scaffold110922|size746	55.5802	4.13788	1.71745e-08	2.44492e-06	Uncharacterized protein
scaffold33722|size1719	129.266	2.43006	3.53202e-05	0.00169997	Beta-galactosidase
scaffold12279|size2548	81.7691	3.23377	6.97407e-07	6.23872e-05	Uncharacterized protein
scaffold37092|size1645	86.308	3.26411	1.87496e-07	2.006e-05	U-box domain-containing protein 22
scaffold41803|size1547	3972.37	2.30199	1.15648e-05	0.000672744	Uncharacterized protein
scaffold96592|size855	108.994	4.98936	2.67763e-12	8.6842e-10	Uncharacterized protein
scaffold130685|size993	239.193	-2.38259	1.50422e-05	0.000835524	Putative aquaporin TIP2-2
scaffold131404|size624	11818	-2.52728	5.52504e-05	0.00248126	Uncharacterized protein
scaffold62075|size1222	53.8804	4.59479	3.37086e-09	5.70496e-07	Uncharacterized protein
scaffold43170|size1521	840.533	3.25978	5.70733e-10	1.14908e-07	Asparagine synthetase
scaffold129525|size634	22.3722	4.17696	3.93062e-06	0.000270223	Uncharacterized protein
scaffold47532|size1444	222.129	3.50447	1.33584e-10	3.06801e-08	Uncharacterized protein
scaffold210654|size338	15.0664	3.60282	0.000114839	0.00449575	Uncharacterized protein
scaffold124215|size664	13.5174	3.55875	0.000137148	0.00518576	Disease resistance protein RGA2
scaffold38971|size1605	75.3112	3.35235	9.04988e-07	7.78134e-05	Uncharacterized protein
scaffold135414|size604	29.2122	3.73462	6.08402e-06	0.000388944	Uncharacterized protein
scaffold81054|size996	618.502	-2.23113	1.99306e-05	0.00105059	Chromosome 3B, genomic scaffold, cultivar Chinese Spring
scaffold77250|size1037	66.0225	3.16543	4.55779e-06	0.000305747	Uncharacterized protein
scaffold80024|size1007	39.2639	4.97994	7.49583e-09	1.17025e-06	Uncharacterized protein
scaffold126027|size654	55.8325	3.12392	1.35598e-05	0.000765529
scaffold129070|size637	92.448	3.35525	2.68612e-06	0.000196332
scaffold24157|size1982	101.454	-2.56423	9.29019e-05	0.00376432	Chromosome 3B, genomic scaffold, cultivar Chinese Spring
scaffold49282|size1413	27.6843	3.63001	1.4502e-05	0.000809869	Calcium-transporting ATPase
scaffold10285|size2711	136.478	6.11048	8.63058e-16	5.59821e-13	Chromosome 3B, genomic scaffold, cultivar Chinese Spring
scaffold212305|size334	17.1307	3.79422	4.07568e-05	0.00191932	Diacylglycerol kinase
scaffold96957|size1140	701.16	2.39532	0.000259214	0.00861051	Alpha-1,4-glucan-protein synthase (UDP-forming)
scaffold69318|size1129	34.6171	-2.55314	0.000242446	0.00814535
scaffold178195|size602	18.907	3.98904	1.24949e-05	0.000717423	Uncharacterized protein
scaffold35037|size1689	21.8901	4.01127	1.24889e-05	0.000717344	Predicted protein
scaffold162491|size489	90.0075	3.36383	1.25815e-06	0.000103036
scaffold112190|size738	64.7091	3.86756	1.43604e-07	1.59702e-05	Uncharacterized protein
scaffold218624|size317	316.284	-2.47325	2.31144e-05	0.00119009	Predicted protein
scaffold206325|size350	16.1168	3.76583	4.61973e-05	0.00213786	Putative uncharacterized protein Sb09g029320
scaffold78658|size1022	49.6549	2.60446	0.000134779	0.00510739	Uncharacterized protein
scaffold84632|size961	84.8727	2.5898	0.000163992	0.00596369
scaffold137159|size596	8301.05	-2.13042	3.99432e-05	0.00188616	Uncharacterized protein
scaffold49410|size1411	766.772	2.28378	8.84792e-05	0.00362013	Uncharacterized protein
scaffold212926|size332	580.515	-1.9745	0.000103437	0.00411591	Uncharacterized protein
scaffold23899|size1991	332.026	-2.1724	6.68301e-05	0.00288753	Uncharacterized protein
scaffold94086|size875	365.68	2.27346	7.48724e-06	0.000463557	4-hydroxyphenylpyruvate dioxygenase
scaffold65327|size1179	257.606	4.14107	3.27877e-12	1.04373e-09	Uncharacterized protein
scaffold91816|size894	353.91	2.63894	8.30683e-06	0.000506005	Patatin group A-3
scaffold157812|size507	74.8667	2.9746	2.74117e-06	0.000199229	Protein CUP-SHAPED COTYLEDON 2
scaffold178324|size434	2418.34	-2.17323	8.33443e-06	0.000507487	Uncharacterized protein
scaffold134467|size608	16.4516	3.83081	3.12303e-05	0.00153165	Uncharacterized protein
scaffold21764|size2066	799.029	-1.90106	7.9243e-05	0.00332201	Uncharacterized protein
scaffold38051|size1625	318.318	-2.39043	0.000128259	0.00490602	Predicted protein
scaffold45911|size1472	131.922	4.31396	5.15584e-12	1.57963e-09	Chromosome 3B, genomic scaffold, cultivar Chinese Spring
scaffold25272|size1946	382.267	5.95033	2.18205e-22	4.76446e-19	Uncharacterized protein
scaffold55715|size1313	27.5198	4.50472	3.70753e-07	3.58557e-05	Uncharacterized protein
scaffold22527|size2037	74.7568	2.87906	7.71336e-06	0.00047527	Heat shock cognate 70 kDa protein
scaffold103370|size800	25.4743	4.39584	8.31305e-07	7.23203e-05	Uncharacterized protein
scaffold14879|size2377	296.601	5.16275	6.09014e-19	7.20715e-16	Phenylalanine ammonia-lyase
scaffold73569|size1078	38.1378	2.7961	0.000284724	0.00930044	rRNA N-glycosidase
scaffold40685|size1569	113.732	3.17127	2.32356e-07	2.40946e-05	Uncharacterized protein
scaffold64569|size1189	21.7108	4.15187	4.56687e-06	0.000306223	Lectin-domain containing receptor kinase A4.2
scaffold226579|size297	22.8674	3.07167	0.000238835	0.00804736	Uncharacterized protein
scaffold39456|size1595	59.764	4.24811	4.91542e-09	8.0213e-07	Peroxidase 54
scaffold119003|size694	38.382	2.90937	6.14953e-05	0.0026984	Farnesylated protein 3
scaffold51737|size1375	527.02	2.422	1.76135e-06	0.00013756	Uncharacterized protein
scaffold50608|size1392	109.053	4.00516	8.24776e-10	1.62262e-07	Uncharacterized protein
scaffold93618|size879	20.4445	4.06728	7.86475e-06	0.000482489
scaffold65311|size1179	272.944	-2.52251	0.000224514	0.00764291	Beta-galactosidase
scaffold181784|size761	95.2425	-2.41335	1.89552e-05	0.00101086	Ribulose bisphosphate carboxylase small chain
scaffold101636|size1615	99.4697	5.15706	6.6967e-13	2.47183e-10	Uncharacterized protein
scaffold34722|size1696	54.7343	3.03351	1.13707e-05	0.000662945	Uncharacterized protein
scaffold62866|size1211	59.0971	3.67251	1.65932e-07	1.81538e-05	Transcription factor bHLH51
scaffold7230|size3041	159.243	4.93094	5.99133e-15	3.3054e-12	Serine/threonine-protein kinase
scaffold109210|size758	56.8645	3.69603	5.79849e-07	5.30964e-05	Uncharacterized protein
scaffold99799|size828	128.965	5.7116	9.07462e-15	4.88476e-12	Uncharacterized protein
scaffold137406|size594	13.9523	3.61062	0.000104419	0.0041441
scaffold158735|size503	13.2681	3.5339	0.000155628	0.00572127	Galactoside 2-alpha-L-fucosyltransferase
scaffold98211|size841	31.0277	4.58126	2.34191e-07	2.42201e-05	Uncharacterized protein
scaffold134422|size609	32.5834	3.49091	2.30679e-05	0.00118848
scaffold74220|size1071	61.7645	3.35085	4.54911e-06	0.000305297
scaffold47319|size1448	253.639	2.10359	4.15113e-05	0.00194834	Uncharacterized protein
scaffold97971|size1061	18.1299	3.93938	1.6784e-05	0.000914255	Uncharacterized protein
scaffold155547|size516	22.1683	3.29643	0.000125313	0.00482178	Uncharacterized protein
scaffold107545|size770	29.6946	4.60637	1.70443e-07	1.85297e-05	Uncharacterized protein
scaffold69370|size1129	151.716	3.4005	4.23424e-09	7.00557e-07	Uncharacterized protein
scaffold279880|size379	28.2593	4.55102	2.56957e-07	2.62593e-05	Uncharacterized protein
scaffold95057|size867	138.326	5.83233	1.1371e-15	7.25434e-13	Uncharacterized protein
scaffold177415|size437	14.0525	3.57421	0.000128969	0.00492821
scaffold159357|size501	64.0405	3.30267	3.91951e-06	0.000269698
scaffold67686|size1149	107.861	2.20817	0.000111521	0.00438466	R2R3-MYB protein
scaffold189743|size398	23.6564	3.38724	7.35421e-05	0.00313301
scaffold84783|size959	34.2545	3.96395	1.02452e-06	8.65074e-05	Uncharacterized protein
scaffold128561|size639	12.9948	3.51421	0.000171158	0.00617792	Uncharacterized protein
scaffold50841|size1388	434.874	2.35596	5.49177e-06	0.000357269	Uncharacterized protein
scaffold145591|size558	104.106	3.0807	4.255e-06	0.00028843
scaffold61358|size1232	112.308	4.31997	4.704e-10	9.60801e-08	Polygalacturonase inhibitor
scaffold110586|size749	36.8301	2.72236	0.000151095	0.00558507	Protein kinase APK1B, chloroplastic
scaffold104818|size789	31.3811	3.44765	2.94118e-05	0.00145661	Chromosome 3B, genomic scaffold, cultivar Chinese Spring
scaffold102714|size805	16.8375	3.86063	2.6302e-05	0.00132602	Predicted protein
scaffold92469|size889	47.4714	3.42702	6.37073e-06	0.000404271
scaffold91847|size894	128.784	4.35663	1.31776e-11	3.72111e-09	Uncharacterized protein
scaffold149721|size540	85.3865	3.2189	3.00134e-06	0.000214914
scaffold16790|size2280	535.293	-2.48419	0.000174548	0.0062871	Carboxypeptidase
scaffold84755|size959	46.5371	2.80559	6.28186e-05	0.00274791	Uncharacterized protein
scaffold143372|size567	62.1054	3.0432	1.96069e-05	0.00103776
scaffold158887|size503	92.526	3.34984	7.38067e-07	6.54578e-05
scaffold43453|size1516	60.7868	5.47758	7.60679e-11	1.81904e-08	Uncharacterized protein
scaffold179807|size430	21.8762	3.25876	0.000162852	0.00592807
scaffold146061|size556	35.9775	3.42008	1.83515e-05	0.00098408
scaffold136624|size598	23.5504	3.11347	0.00019211	0.00677948	Glutamine synthetase
scaffold34341|size1704	69.1897	3.94756	7.3278e-08	8.82679e-06
scaffold54161|size1336	153.628	5.16522	2.62541e-15	1.5868e-12	Uncharacterized protein
scaffold132383|size619	26.9936	3.55133	2.74201e-05	0.0013739	Uncharacterized protein
scaffold183448|size418	58.3352	4.69939	1.13758e-09	2.16388e-07
scaffold85837|size949	181.742	2.55802	0.000122009	0.0047213	Predicted protein
scaffold137594|size593	1446.08	-1.88553	6.88919e-05	0.00296176	Chlorophyll a-b binding protein CP29.2, chloroplastic
scaffold67804|size1148	29.7384	4.61706	1.5462e-07	1.70243e-05	Uncharacterized protein
scaffold70381|size1743	96.6078	4.6268	6.48259e-11	1.5752e-08	Phenylalanine ammonia-lyase
scaffold30540|size1799	1062.38	2.6126	1.27719e-05	0.000729279	Uncharacterized protein
scaffold13394|size2471	177.91	3.58966	1.73943e-09	3.1576e-07	Predicted protein
scaffold117531|size703	37.5612	2.98059	0.000249197	0.00832232
scaffold122200|size675	29.3133	2.83547	0.000207269	0.00718041	Uncharacterized protein
scaffold82284|size984	103.091	2.70031	3.52411e-06	0.000244663	Uncharacterized protein
scaffold27711|size1875	115.368	4.42854	3.22729e-11	8.38053e-09	Uncharacterized protein
scaffold164875|size481	15.2145	3.72811	5.5554e-05	0.00248769	Uncharacterized protein
scaffold135297|size604	50.2959	2.59318	0.000212835	0.0073225
scaffold121170|size681	190.382	2.82621	2.61428e-06	0.000191442
scaffold142464|size571	40.3922	3.08326	3.78905e-05	0.00180185
scaffold106136|size780	66.0326	3.73927	2.72835e-07	2.75549e-05	Uncharacterized protein
scaffold13018|size2495	369.922	4.79887	2.6708e-13	1.07544e-10	Phenylalanine ammonia-lyase
scaffold8887|size2846	69.0903	2.70535	2.32931e-05	0.0011973	Uncharacterized protein
scaffold3152|size3806	96.1317	4.34939	1.05419e-10	2.46127e-08	Uncharacterized protein
scaffold119779|size690	59.0388	4.16985	2.07865e-08	2.8953e-06	Chitinase 2
scaffold132346|size619	23.0142	3.31465	0.000122142	0.00472438
scaffold100514|size823	4092.19	-2.03369	1.93619e-05	0.00102725	Pectin methyl esterase inhibitor
scaffold35552|size1678	126.519	3.63948	3.90998e-09	6.53181e-07	Putative mitochondrial chaperone BCS1-B
scaffold77157|size1038	7500.16	-2.35285	3.14852e-05	0.00154171	Thiamine thiazole synthase, chloroplastic
scaffold113498|size729	31.5719	3.85051	2.55328e-06	0.000187863	Chromosome 3B, genomic scaffold, cultivar Chinese Spring
scaffold84536|size962	205.12	4.81101	2.8255e-15	1.67827e-12	Uncharacterized protein
scaffold76005|size1051	112.416	2.53719	2.34872e-05	0.00120528	Uncharacterized protein
scaffold80314|size1004	176.725	3.3867	7.53675e-08	9.05034e-06
scaffold138156|size591	244.455	-1.95495	0.000138642	0.00522317	Uncharacterized protein
scaffold51665|size1376	50.4328	4.49986	8.64107e-09	1.32371e-06	Uncharacterized protein
scaffold91888|size894	176.571	-1.96232	0.000200914	0.00700973	Uncharacterized protein
scaffold62700|size1214	83.9308	2.32717	0.000279512	0.00916302	Uncharacterized protein
scaffold106459|size777	25.4424	3.48026	4.19682e-05	0.0019674	Uncharacterized protein
scaffold63714|size1200	204.468	3.99132	2.69318e-11	7.17381e-09	Glutathione S-transferase 1;2.5.1.18;GST class-phi
scaffold87009|size938	18.5346	3.9941	1.1793e-05	0.000683962	Xyloglucan endotransglucosylase/hydrolase
scaffold192969|size388	28.7658	3.63033	1.67527e-05	0.000912874
scaffold83657|size971	129.423	3.8039	1.48368e-09	2.73171e-07	Uncharacterized protein
scaffold52336|size1365	132.651	2.09104	0.000306981	0.00991218	Uncharacterized protein
scaffold79600|size1012	39.308	3.65947	1.36672e-06	0.000110439	Acyl-protein thioesterase 1
scaffold96053|size859	702.869	4.62587	6.75091e-19	7.86898e-16	Uncharacterized protein
scaffold5188|size3343	102.371	6.16368	2.71195e-14	1.33046e-11	LRR receptor-like serine/threonine-protein kinase GSO2
scaffold47813|size1439	75.3201	3.51156	1.13342e-07	1.29385e-05	Uncharacterized protein
scaffold114698|size722	68.3685	2.8201	1.62263e-05	0.000889497	Uncharacterized protein
scaffold110129|size752	58.6371	5.47992	6.36706e-11	1.55199e-08	Calcium-transporting ATPase
scaffold173875|size449	219.286	4.03413	8.271e-09	1.27079e-06
scaffold215727|size325	386.397	3.60847	7.5668e-07	6.68029e-05	Uncharacterized protein
scaffold72202|size1095	174.822	5.08232	3.81981e-14	1.78905e-11	Uncharacterized protein
scaffold29256|size1832	134.787	2.36878	1.97504e-05	0.00104464	Predicted protein
scaffold153884|size523	59.6212	2.62378	0.00022102	0.00755227
scaffold77604|size1033	102.938	2.52691	3.52829e-05	0.00169922	Uncharacterized protein
scaffold88437|size925	34.3278	3.61774	7.41101e-06	0.00045993	Uncharacterized protein
scaffold53104|size1353	145.642	3.06286	1.31337e-07	1.47756e-05	GDSL esterase/lipase APG
scaffold160545|size496	48.0609	2.70149	0.000162284	0.00591545
scaffold113122|size732	53.6879	2.89975	9.28057e-05	0.00376141	Uncharacterized protein
scaffold101977|size811	356.914	6.39206	1.18254e-22	2.73621e-19	Wheatwin-1;Pathogenesis-related protein 4a;Protein 0.14
scaffold73120|size1084	76.571	2.79766	7.2758e-06	0.000453172	Xylanase inhibitor protein
scaffold23971|size1988	459.032	2.94742	1.42816e-07	1.5894e-05	Uncharacterized protein
scaffold35218|size1685	648.895	-2.43283	4.49225e-05	0.00208683	Chromosome 3B, genomic scaffold, cultivar Chinese Spring
scaffold172243|size455	27.8505	4.4265	7.44759e-07	6.59382e-05
scaffold15040|size2369	13797.7	-2.00936	1.84476e-05	0.000988209	Uncharacterized protein
scaffold16399|size2300	49.926	3.23756	3.50862e-05	0.00169291	Predicted protein
scaffold158841|size503	40.1327	3.16737	4.85108e-05	0.00222961
scaffold24445|size1973	450.395	3.16455	5.20529e-10	1.05762e-07	Uncharacterized protein
scaffold51425|size1379	139.285	1.97034	0.000293905	0.00955402	Predicted protein
scaffold37371|size1639	118.296	2.27584	8.00949e-05	0.00335319	Uncharacterized protein
scaffold48577|size1426	169.141	-2.87281	3.18484e-06	0.000225759	Uncharacterized protein
scaffold158229|size505	43.4202	3.00546	6.32714e-05	0.00276179
scaffold100200|size825	66.747	4.84011	3.71023e-10	7.79007e-08	Putative WRKY transcription factor 70
scaffold45776|size1475	25.9155	4.42986	6.40498e-07	5.79991e-05	Disease resistance protein RGA2
scaffold62379|size1218	5984.51	5.27391	1.24394e-16	9.64221e-14	Uncharacterized protein
scaffold197946|size374	34.3978	4.16639	1.28793e-06	0.000104976
scaffold200055|size368	36.3481	2.98294	0.000197496	0.00692753	Uncharacterized protein
scaffold139388|size585	158.111	3.75559	4.05892e-09	6.75877e-07	Uncharacterized protein
scaffold13893|size2439	472.139	3.97733	1.42175e-09	2.63592e-07	Phenylalanine ammonia-lyase
scaffold150587|size537	28.016	3.65433	1.19226e-05	0.000689673	Chromosome 3B, genomic scaffold, cultivar Chinese Spring
scaffold186975|size406	19.0082	3.97063	1.42526e-05	0.000798243	Uncharacterized protein
scaffold14835|size2380	65.8267	2.7689	0.000192076	0.00677948	Predicted protein
scaffold64451|size1190	61.5623	2.826	2.1758e-05	0.00113066	WRKY15 transcription factor
scaffold144247|size563	102.845	3.38135	8.26265e-07	7.19222e-05
scaffold136029|size601	59.239	2.9694	3.62886e-05	0.00173633
scaffold146760|size553	19.3252	3.39246	0.000166736	0.00604361
scaffold78534|size1023	52.7645	3.08312	1.22184e-05	0.000704683	Uncharacterized protein
scaffold37552|size1636	221.79	2.77408	1.45597e-07	1.61571e-05	Uncharacterized protein
scaffold84986|size957	16.973	3.3631	0.000160136	0.00585504	Disease resistance RPP13-like protein 4
scaffold87394|size934	105.448	5.68827	4.49528e-13	1.72926e-10
scaffold43080|size1523	35.0343	3.99271	8.33118e-07	7.23968e-05
scaffold107946|size767	75.7939	5.80049	1.97315e-12	6.60674e-10	Uncharacterized protein
scaffold90746|size904	1107	-2.03715	6.21154e-05	0.00272252	Transcription factor bHLH135
scaffold55248|size1320	548.661	5.32075	2.2695e-21	4.23896e-18	Peroxidase 2
scaffold13162|size2486	109.184	2.36325	0.000242448	0.00814535	Calcium-transporting ATPase
scaffold32879|size1740	99.7643	4.30517	1.08355e-08	1.61674e-06	Chromosome 3B, genomic scaffold, cultivar Chinese Spring
scaffold126976|size648	55.9938	2.72868	0.000106551	0.00421278
scaffold157490|size508	23.2285	-2.79474	0.000273373	0.0089979	Uncharacterized protein
scaffold111352|size743	14.985	3.67929	7.36367e-05	0.00313531
scaffold58971|size1265	213.274	4.8984	1.67076e-16	1.24525e-13	Uncharacterized protein
scaffold229119|size291	16.3274	3.8235	3.24986e-05	0.00158134	Uncharacterized protein
scaffold78535|size1023	643.843	4.19557	4.43364e-15	2.51771e-12	Agglutinin isolectin 2
scaffold178239|size435	70.1026	2.86154	4.31041e-05	0.00201092	Uncharacterized protein
scaffold62022|size1223	344.68	-2.78822	7.59677e-07	6.6953e-05	Uncharacterized protein
scaffold223651|size304	23.7595	4.14295	5.43492e-06	0.00035417
scaffold122637|size672	46.1609	3.39257	8.08955e-06	0.000494909	Putative hydroquinone glucosyltransferase
scaffold51146|size1383	71.1557	3.66121	5.35581e-07	4.9393e-05
scaffold68994|size1133	41.2206	4.97571	9.00581e-09	1.37551e-06	Uncharacterized protein
scaffold26537|size1908	59.5327	4.01907	2.34982e-08	3.21523e-06	Uncharacterized protein
scaffold97885|size843	20.0387	4.08035	6.99095e-06	0.000437893	Uncharacterized protein
scaffold144616|size562	57.6541	3.16033	1.19062e-05	0.000689237
scaffold100225|size825	28.7592	4.07114	1.7405e-06	0.000136068	Putative serine/threonine-protein kinase
scaffold89602|size914	26.7454	3.47896	5.09241e-05	0.00231853
scaffold116557|size710	181.053	2.65288	7.20175e-06	0.000449101	Chromosome 3B, genomic scaffold, cultivar Chinese Spring
scaffold223560|size739	28.1197	3.70873	6.67935e-06	0.000420414	Putative NAC domain-containing protein 94
scaffold61148|size1234	1074.95	3.11801	5.06988e-09	8.25597e-07	Uncharacterized protein
scaffold105425|size785	175.726	6.81393	4.28899e-18	4.49263e-15	Uncharacterized protein
scaffold156981|size510	19.1887	3.96489	1.49663e-05	0.000832201
scaffold122038|size676	138.348	3.22933	4.4692e-07	4.20927e-05
scaffold30935|size1789	106.246	5.03537	3.73493e-13	1.46958e-10	Anthocyanidin 5,3-O-glucosyltransferase
scaffold100457|size823	138.589	3.11569	5.16386e-07	4.77363e-05	Uncharacterized protein
scaffold142169|size572	49.3178	2.59079	0.000151219	0.00558834
scaffold75873|size1052	29.0455	3.66739	1.23859e-05	0.000712748	Serine/threonine-protein kinase
scaffold188280|size402	29.0537	3.06809	0.000223202	0.00760657	Uncharacterized protein
scaffold65362|size1179	77.541	5.82872	1.43121e-12	4.94407e-10	Uncharacterized protein
scaffold140219|size581	589.996	6.09007	4.41674e-22	9.2529e-19	Uncharacterized protein
scaffold32809|size1741	631.42	3.23916	1.63679e-07	1.79326e-05	Predicted protein
scaffold101707|size813	73.6574	2.92192	2.85065e-05	0.00141962
scaffold40628|size1571	170.131	3.29764	3.02406e-08	4.01379e-06	Uncharacterized protein
scaffold12797|size2509	45.5679	3.36397	1.03615e-05	0.000612395	Cysteine-rich receptor-like protein kinase 41
scaffold163688|size485	15.9864	3.72963	5.72492e-05	0.00255246
scaffold74880|size1063	67.338	2.79209	7.77475e-05	0.00326993
scaffold118034|size700	2342.6	-1.89745	0.00012013	0.00466752	Metallothionein-like protein 4A
scaffold136495|size599	76.1173	2.54019	0.000126801	0.00486334
scaffold156347|size513	56.5548	3.07028	4.1734e-05	0.0019582
scaffold176051|size442	24.171	3.3497	0.000107497	0.00424584
scaffold93382|size881	82.5962	3.39496	4.14205e-07	3.94428e-05	Uncharacterized protein
scaffold134507|size608	26.8387	3.31505	5.10427e-05	0.00232325
scaffold11979|size2569	837.655	2.01063	0.000131072	0.0049987	Phenylalanine ammonia-lyase
scaffold217820|size476	13.2931	3.54341	0.000147808	0.00549502	Endochitinase
scaffold183763|size417	37.5484	4.32818	3.30013e-07	3.2319e-05
scaffold24406|size1975	69.5154	3.02617	1.30494e-05	0.000742115	Uncharacterized protein
scaffold228589|size293	26.0297	3.16267	0.000187604	0.00664779	Uncharacterized protein
scaffold117765|size702	25.6199	3.42339	7.06721e-05	0.00302542	Cysteine-rich receptor-like protein kinase 7
scaffold38933|size1606	148.071	3.85483	3.73662e-10	7.82808e-08	Uncharacterized protein
scaffold38791|size1609	113.504	3.59202	2.76674e-09	4.78172e-07	Uncharacterized protein
scaffold18268|size2209	44.2984	2.4499	0.000310223	0.00999021	Uncharacterized protein
scaffold125898|size654	13.6467	3.49065	0.000199996	0.00698856	Uncharacterized protein
scaffold165635|size478	52.3193	2.77487	0.0001576	0.00578003
scaffold11638|size2596	2001.7	2.46644	7.36713e-05	0.00313593	Phenylalanine ammonia-lyase
scaffold70605|size1114	160.959	4.29956	1.67179e-12	5.69611e-10	Uncharacterized protein
scaffold35820|size1672	2596.91	2.74183	3.91745e-06	0.000269676	Uncharacterized protein
scaffold41129|size1561	32.2272	3.26093	5.43029e-05	0.00244854	Uncharacterized protein
scaffold429|size6173	54.6939	4.10938	2.40403e-08	3.27784e-06	Wall-associated receptor kinase 2
scaffold33302|size1730	86.7934	5.5506	9.99739e-13	3.55474e-10	Chromosome 3B, genomic scaffold, cultivar Chinese Spring
scaffold21478|size2077	305.381	3.06179	2.77177e-08	3.73003e-06	Uncharacterized protein
scaffold26003|size1924	1020.06	-2.81547	5.24755e-07	4.84522e-05	Uncharacterized protein
scaffold75176|size1060	105.038	5.45168	2.50465e-13	1.01646e-10	Predicted protein
scaffold99439|size831	109.789	2.90792	6.21392e-06	0.000395616
scaffold93071|size884	1562	-2.17506	4.7361e-06	0.000314982	Uncharacterized protein
scaffold107835|size768	39.2666	2.85649	0.000176196	0.00632882
scaffold133734|size612	146.962	3.79109	2.03127e-08	2.83696e-06
scaffold254028|size244	13.8783	3.5697	0.000131211	0.00500031
scaffold153433|size525	86.6152	3.50861	4.28196e-07	4.05262e-05
scaffold126435|size651	316.196	2.37746	5.55744e-06	0.000361087
scaffold114401|size724	43.9787	5.08948	3.04346e-09	5.20848e-07	Uncharacterized protein
scaffold167991|size470	44.3209	3.16184	3.24241e-05	0.00157921
scaffold4425|size3485	10007.8	-2.09842	0.000151353	0.00559059	Uncharacterized protein
scaffold54226|size1336	72.9869	2.5753	5.90998e-05	0.002614
scaffold111007|size746	69.8618	5.70453	5.65316e-12	1.72179e-09
scaffold116374|size711	298.008	2.81919	1.53296e-07	1.69095e-05	Uncharacterized protein
scaffold49983|size1402	127.939	3.18807	1.02536e-07	1.18714e-05	Uncharacterized protein
scaffold49359|size1412	46.862	3.61601	1.83471e-06	0.000142073	Uncharacterized protein
scaffold87771|size930	82.5833	5.91018	5.50026e-13	2.07973e-10	Uncharacterized protein
scaffold120538|size685	144.944	2.39027	9.80442e-05	0.0039377	Uncharacterized protein
scaffold77624|size1033	4930.19	-2.05287	9.79042e-05	0.00393309	Chalcone synthase
scaffold92043|size893	14.6293	3.62831	9.75167e-05	0.00391972	Uncharacterized protein
scaffold269587|size221	732.351	-2.21229	1.14914e-05	0.000668975	Uncharacterized protein
scaffold98252|size841	92.7775	4.10855	2.11625e-09	3.71968e-07	UDP-D-glucuronate decarboxylase
scaffold230145|size289	38.2988	2.86316	0.000125891	0.00483919
scaffold105004|size1069	6321	-2.32472	3.27996e-05	0.00159394	Uncharacterized protein
scaffold120457|size686	65.1639	3.82224	3.72868e-07	3.59963e-05
scaffold60718|size1241	54.2499	2.92463	1.93435e-05	0.00102662	Uncharacterized protein
scaffold190973|size394	12.4294	3.4315	0.000259505	0.00861462	Uncharacterized protein
scaffold63124|size1208	2135.74	-1.96374	0.000195149	0.00686174	Uncharacterized protein
scaffold88984|size920	240.215	2.71689	2.88693e-07	2.89865e-05	Glutathione transferase F3
scaffold135892|size602	41.1817	4.20483	1.46635e-07	1.62374e-05	Uncharacterized protein
scaffold29905|size1815	62.633	-2.47714	0.000107467	0.00424574	Uncharacterized protein
scaffold269582|size221	21.1213	3.16365	0.000307771	0.00993189
scaffold116604|size710	17.2787	3.89986	2.08268e-05	0.00109041	Uncharacterized protein
scaffold110266|size751	407.387	5.55815	3.48443e-21	6.20898e-18	Uncharacterized protein
scaffold24456|size1973	962.85	-1.97923	9.69166e-05	0.00389948	Chromosome 3B, genomic scaffold, cultivar Chinese Spring
scaffold111834|size740	266.159	2.91917	1.58376e-05	0.000871894	Uncharacterized protein
scaffold34829|size1694	35.3552	-2.49263	0.000273546	0.0089979	Uncharacterized protein
scaffold84407|size963	30.9693	2.8922	0.000168626	0.00610213	Mitogen-activated protein kinase
scaffold84815|size959	34.5066	3.46076	7.56246e-06	0.000467458	Acyl-protein thioesterase 1
scaffold10584|size2685	169.623	4.58062	3.13162e-14	1.51242e-11	Uncharacterized protein
scaffold87862|size930	117.806	2.31462	0.000111095	0.00437014	Chromosome 3B, genomic scaffold, cultivar Chinese Spring
scaffold88199|size927	201.539	4.74965	3.47458e-14	1.64726e-11	Uncharacterized protein
scaffold104091|size795	169.019	-2.49686	6.88833e-05	0.00296176	Glutamate decarboxylase
scaffold23666|size1998	61.4827	3.42641	4.95863e-06	0.000327673	L-type lectin-domain containing receptor kinase IV.1
scaffold28939|size1841	247.031	3.66718	7.98009e-12	2.34305e-09	Uncharacterized protein
scaffold137938|size592	77.4688	3.16341	5.89176e-06	0.000378345
scaffold58289|size1275	234.478	2.5864	7.16087e-07	6.37659e-05	RING-H2 finger protein ATL5K
scaffold144017|size564	42.6629	4.17831	2.70038e-07	2.7308e-05
scaffold47702|size1441	5249.14	-1.83658	0.000153962	0.00567213	Uncharacterized protein
scaffold5988|size3212	591.753	4.78508	5.86256e-16	3.90067e-13	Uncharacterized protein
scaffold30790|size1793	136.784	-2.72182	1.27182e-05	0.00072672	Predicted protein
scaffold130155|size631	431.755	1.90358	0.000234603	0.0079306	Uncharacterized protein
scaffold47686|size1441	66.4976	2.8615	1.27138e-05	0.00072672	Predicted protein
scaffold215422|size326	36.5694	2.82409	0.000130509	0.00498211	Uncharacterized protein
scaffold127638|size644	279.382	3.67206	4.22066e-11	1.06914e-08	Uncharacterized protein
scaffold45938|size1472	45.0884	2.94639	5.9442e-05	0.00262539	Uncharacterized protein
scaffold263470|size229	14.8108	3.67246	7.60057e-05	0.00321499	Uncharacterized protein
scaffold135797|size602	17.2036	3.87904	2.38119e-05	0.00121751	Uncharacterized protein
scaffold112018|size739	19.6122	3.85384	3.13938e-05	0.00153779
scaffold58308|size2175	322.556	1.97176	8.76217e-05	0.00359135	Ankyrin repeat-containing protein
scaffold130978|size627	15.3261	3.73033	5.51414e-05	0.0024778	Uncharacterized protein
scaffold39373|size1797	55.3528	4.4884	2.27621e-08	3.13267e-06	Predicted protein
scaffold124411|size663	45.0335	4.66103	1.41722e-08	2.05526e-06	Uncharacterized protein
scaffold28302|size1858	136.434	3.78128	2.04422e-10	4.55328e-08	Putative mitochondrial chaperone BCS1-B
scaffold78521|size1023	23.6896	4.31154	1.48674e-06	0.000119176	Uncharacterized protein
scaffold183825|size416	1755.53	-2.08843	4.56937e-05	0.00211772	Uncharacterized protein
scaffold100060|size826	25.829	4.39828	8.33586e-07	7.23968e-05	Uncharacterized protein
scaffold50670|size1391	122.259	3.3221	1.24024e-06	0.000101677	Chromosome 3B, genomic scaffold, cultivar Chinese Spring
scaffold82927|size978	72.3556	3.24782	4.44993e-06	0.000299939
scaffold133764|size612	25.1223	3.41258	7.24735e-05	0.00309429
scaffold16392|size2300	33.9364	2.72529	0.000225572	0.00767109	Uncharacterized protein
scaffold135780|size602	17.5992	3.40823	0.000124593	0.00479882	Uncharacterized protein
scaffold25920|size1926	174.121	4.88671	1.62973e-14	8.203e-12	Uncharacterized protein
scaffold79635|size1012	21.7327	3.05478	0.000223286	0.00760776
scaffold223071|size306	1339.1	-2.40546	2.23937e-06	0.000168107	Chloroplast light-harvesting chlorophyll a/b binding protein
scaffold75389|size1057	236.864	2.58048	7.72559e-07	6.78954e-05	Uncharacterized protein
scaffold128162|size641	14.3195	3.63384	9.29916e-05	0.00376501	Uncharacterized protein
scaffold80297|size1004	44.4807	3.54033	3.45277e-06	0.00024014	Chromosome 3B, genomic scaffold, cultivar Chinese Spring
scaffold142722|size570	17.3664	3.88207	2.35465e-05	0.00120752	Uncharacterized protein
scaffold143308|size567	43.8788	3.7959	4.89795e-07	4.55225e-05	Uncharacterized protein
scaffold40788|size1567	60.2252	3.7263	7.1611e-07	6.37659e-05	Predicted protein
scaffold101260|size817	125.654	2.42069	0.000185182	0.00659354
scaffold71775|size1100	158.095	5.2021	1.47876e-15	9.35704e-13	WRKY45-like transcription factor
scaffold133792|size612	32.9973	3.40479	1.09841e-05	0.000644283	Uncharacterized protein
scaffold161744|size492	13.7225	-4.28183	3.16658e-06	0.00022467	Uncharacterized protein
scaffold105977|size781	42.155	3.90276	8.51896e-07	7.36569e-05	Predicted protein
scaffold101968|size811	33.0529	3.0535	0.00015957	0.0058385	Uncharacterized protein
scaffold190606|size395	63.0212	3.80364	3.27924e-07	3.21551e-05
scaffold28894|size1842	105.859	6.20573	1.59248e-14	8.10079e-12	4-hydroxyphenylacetaldehyde oxime monooxygenase
scaffold90162|size909	75.7902	2.71926	4.60897e-05	0.00213352	Uncharacterized protein
scaffold20516|size2114	197.501	2.81589	1.33305e-06	0.000108085	Uncharacterized protein
scaffold104289|size793	31.522	4.66205	1.14335e-07	1.30331e-05	Uncharacterized protein
scaffold255540|size241	34.9928	4.23036	7.09188e-07	6.32585e-05
scaffold4145|size3549	145.212	3.49277	2.58548e-09	4.48343e-07	Uncharacterized protein
scaffold235124|size278	864.18	-2.12171	0.000235122	0.00794469	Uncharacterized protein
scaffold152224|size530	25.5296	4.42033	6.7717e-07	6.08944e-05	Alpha-galactosidase
scaffold97394|size848	280.365	3.26057	2.09218e-08	2.91153e-06	Uncharacterized protein
scaffold69944|size1122	38.6694	4.87929	2.11559e-08	2.94146e-06	Uncharacterized protein
scaffold95342|size865	63.7769	4.52753	1.5435e-09	2.82508e-07	Chromosome 3B, genomic scaffold, cultivar Chinese Spring
scaffold73753|size1076	243.286	3.19373	3.83153e-09	6.41459e-07	Predicted protein
scaffold149283|size542	34.5699	4.34069	2.01664e-07	2.13547e-05	Uncharacterized protein
scaffold10173|size2721	80.1028	2.52946	6.97604e-05	0.0029926	Predicted protein
scaffold63827|size1198	908.806	2.91375	9.14768e-09	1.39033e-06	Uncharacterized protein
scaffold140921|size578	99.3035	3.99911	1.15338e-09	2.18855e-07	Metallothionein
scaffold92510|size889	13.5487	3.54514	0.00014814	0.00550191	Disease resistance protein RPM1
scaffold30542|size1799	76.4885	3.48506	3.15685e-07	3.12115e-05	U-box domain-containing protein 33
scaffold134097|size610	118.949	4.11785	3.44466e-09	5.81083e-07
scaffold94806|size869	58.1404	4.68705	1.42686e-09	2.63649e-07	Chromosome 3B, genomic scaffold, cultivar Chinese Spring
scaffold109724|size754	25.3494	3.02847	0.000148088	0.00550147	Uncharacterized protein
scaffold36576|size1656	147.297	3.24795	2.99914e-08	3.98754e-06	Heat shock factor B1b
scaffold26385|size1912	484.587	7.43025	2.33987e-27	1.06689e-23	Uncharacterized protein
scaffold9826|size2753	198.43	4.14485	3.22153e-11	8.3796e-09	Potassium transporter
scaffold169345|size465	92.2895	3.792	6.63915e-08	8.09157e-06
scaffold30782|size1793	68.8357	2.45059	8.14415e-05	0.00339626	Uncharacterized protein
scaffold88844|size921	44.7764	3.0226	6.68848e-05	0.00288909	Chromosome 3B, genomic scaffold, cultivar Chinese Spring
scaffold27189|size1889	516.83	-2.1778	8.93527e-06	0.000538363	Uncharacterized protein
scaffold48372|size1429	94.7844	2.51916	1.94403e-05	0.00103105	Dihydroflavonol-4-reductase
scaffold135227|size605	265.486	-2.74405	2.05256e-07	2.16347e-05	Uncharacterized protein
scaffold108995|size760	11139.8	-2.49065	0.000209081	0.00722232	Uncharacterized protein
scaffold100833|size820	85.6226	2.53483	0.000130714	0.00498748
scaffold84430|size963	155.824	3.99423	7.81976e-11	1.86217e-08	Uncharacterized protein
scaffold38437|size1617	243.54	3.5357	5.64546e-09	9.0977e-07	Predicted protein
scaffold106339|size778	61.3707	2.68756	0.000115345	0.00451327	Uncharacterized protein
scaffold35015|size1690	2959	-2.05507	1.99807e-05	0.00105215	Fructose-bisphosphate aldolase
scaffold164183|size483	12.734	3.47241	0.000211942	0.00729827
scaffold36573|size1656	176.725	3.5859	1.90498e-10	4.27384e-08	Uncharacterized protein
scaffold32023|size1760	23.5336	3.35463	9.47785e-05	0.00382536	Predicted protein
scaffold184852|size413	23.529	4.21058	3.25736e-06	0.000229223	Uncharacterized protein
scaffold199598|size369	12.2552	3.42137	0.000271525	0.00893898	Uncharacterized protein
scaffold66888|size1159	440.527	2.50757	5.67105e-07	5.20833e-05	Uncharacterized protein
scaffold4565|size3457	327.163	6.46367	3.06275e-22	6.59458e-19	Wall-associated receptor kinase 3
scaffold107017|size774	56.4663	3.45379	8.64279e-07	7.46028e-05	Uncharacterized protein
scaffold62021|size1223	58.5336	3.83247	5.38138e-08	6.7606e-06	Chitinase 2
scaffold80840|size999	131.102	6.45564	6.57449e-16	4.30052e-13
scaffold186713|size407	37.7606	3.97775	1.58202e-06	0.000125514
scaffold30447|size1802	151.367	2.18894	0.00029941	0.00970655	Beta-glucosidase 6
scaffold38804|size1609	1696.8	2.45417	3.50996e-07	3.41581e-05	Uncharacterized protein
scaffold130400|size630	48.2184	3.36782	1.68653e-05	0.00091804
scaffold181909|size423	36.021	4.74621	6.78895e-08	8.25468e-06
scaffold73157|size1083	15.108	3.67698	7.51444e-05	0.00318464	L-type lectin-domain containing receptor kinase IV.1
scaffold141552|size575	37.8508	3.00375	0.000216369	0.00742924	Putative disease resistance protein
scaffold7079|size4162	556.189	2.33535	3.38062e-06	0.000235969	Uncharacterized protein
scaffold155758|size515	31.1381	4.17791	7.89341e-07	6.91351e-05	L-type lectin-domain containing receptor kinase IX.1
scaffold108574|size763	45.6504	2.55777	0.000260902	0.00865728	Uncharacterized protein
scaffold222971|size306	1931.99	-1.87716	0.000102575	0.00409283	4-coumarate--CoA ligase-like protein 9
scaffold110611|size748	49.1812	2.58208	0.000170247	0.0061522	Uncharacterized protein
scaffold60615|size1242	116.052	-2.15767	0.000177555	0.0063717	Uncharacterized protein
scaffold170082|size463	30.1635	3.78023	4.33978e-06	0.000293664	Uncharacterized protein
scaffold50088|size1400	52.5313	4.49104	1.43847e-08	2.08024e-06	Uncharacterized protein
scaffold156708|size511	28.6941	3.38214	3.5844e-05	0.00172197	Uncharacterized protein
scaffold145977|size556	34.5476	3.94699	1.33454e-06	0.000108093	Uncharacterized protein
scaffold14620|size2393	169.087	5.64026	8.6344e-17	6.97169e-14	Uncharacterized protein
scaffold119079|size694	16.4829	3.83633	3.01872e-05	0.00148755	Chromosome 3B, genomic scaffold, cultivar Chinese Spring
scaffold17618|size2240	96.1035	2.68515	6.17732e-06	0.000393448	Wall-associated kinase 2
scaffold147226|size551	44.8106	3.53906	3.90043e-06	0.000269102
scaffold43799|size1510	1275.94	-2.12596	3.07916e-05	0.00151301	Uncharacterized protein
scaffold63918|size1197	263.324	-2.92965	8.25857e-05	0.00342671	Uncharacterized protein
scaffold119470|size692	15.4815	3.74307	5.14254e-05	0.00233518	Uncharacterized protein
scaffold20064|size2133	183.927	2.18199	4.22028e-05	0.00197661	Phenylalanine ammonia-lyase
scaffold99090|size834	1020.58	2.8429	7.64728e-09	1.19149e-06	Non-specific lipid-transfer protein
scaffold106321|size1035	23.3964	4.29878	1.61801e-06	0.000127586	Uncharacterized protein
scaffold11040|size2646	141.817	3.5592	1.97753e-08	2.77691e-06
scaffold100669|size822	27.1884	3.97754	3.57761e-06	0.000248266	Chromosome 3B, genomic scaffold, cultivar Chinese Spring
scaffold88313|size926	63.0635	3.03742	6.83979e-06	0.00042964	Uncharacterized protein
scaffold13174|size2485	64.4571	3.50194	3.68432e-07	3.56981e-05	Disease resistance protein RGA2
scaffold187345|size405	178.207	4.85266	5.14407e-12	1.57915e-09	Uncharacterized protein
scaffold27237|size1888	300.418	2.12263	2.60396e-05	0.00131493	Uncharacterized protein
scaffold136563|size598	746.572	7.91655	5.48902e-31	5.77773e-27	Uncharacterized protein
scaffold40675|size1570	153.84	2.26945	8.60118e-05	0.00354632	Chromosome 3B, genomic scaffold, cultivar Chinese Spring
scaffold138085|size591	47.3662	3.71545	3.48308e-06	0.00024214
scaffold21625|size2071	259.458	2.17368	9.53722e-05	0.00384732	Endoglucanase
scaffold113247|size731	45.2965	2.81193	0.000144913	0.00540813	Uncharacterized protein
scaffold12162|size2556	111.4	3.71765	1.4819e-08	2.1331e-06	Os01g0689900 protein
scaffold31630|size1771	593.148	3.65968	2.65668e-12	8.63433e-10	Predicted protein
scaffold131512|size624	66.6069	4.83167	4.08355e-10	8.46616e-08	Uncharacterized protein
scaffold90673|size904	61.4008	2.58037	0.000100593	0.00402444	ABC transporter B family member 20
scaffold113982|size726	136.211	3.2799	1.82684e-07	1.96265e-05	Uncharacterized protein
scaffold30261|size1807	35.6506	4.83074	2.85491e-08	3.82531e-06	Thromboxane-A synthase
scaffold201385|size364	23.3297	4.2324	2.72459e-06	0.000198209
scaffold23527|size2002	214.019	-2.34619	0.000202753	0.00706024	Predicted protein
scaffold63619|size1201	1050.29	-2.03895	3.90031e-05	0.00184853	Glyceraldehyde-3-phosphate dehydrogenase
scaffold142300|size572	20.8748	3.22158	0.000188647	0.00667251
scaffold78448|size1024	21.4135	4.18675	3.4393e-06	0.000239418	Uncharacterized protein
scaffold97171|size849	230.775	6.16721	1.76129e-18	1.95034e-15	Uncharacterized protein
scaffold144226|size563	198.617	2.89657	1.73e-05	0.000936769	Uncharacterized protein
scaffold234799|size279	13.313	3.42548	0.000277134	0.00909467
scaffold178461|size434	176.139	3.88143	2.30796e-11	6.25273e-09	Uncharacterized protein
scaffold36775|size1652	76.3496	2.48077	6.70454e-05	0.00289441	Uncharacterized protein
scaffold155529|size516	112.736	2.77696	2.37868e-05	0.00121703
scaffold109337|size757	20.7906	3.25237	0.000147501	0.0054875	Uncharacterized protein
scaffold140919|size578	212.974	-2.22763	6.4461e-05	0.00280314	Uncharacterized protein
scaffold40665|size1570	468.374	2.23853	1.97942e-05	0.00104624	Uncharacterized protein
scaffold123205|size669	18.9745	3.12907	0.000293165	0.009532	Uncharacterized protein
scaffold62552|size1216	365.828	2.78332	5.92266e-08	7.3278e-06	Uncharacterized protein
scaffold60944|size1237	103.63	4.3129	6.75899e-11	1.63723e-08	Predicted protein
scaffold158051|size506	22.1513	3.7335	1.72061e-05	0.000933316	Uncharacterized protein
scaffold26086|size1921	213.206	2.21965	3.75192e-05	0.00178584	Uncharacterized protein
scaffold85156|size956	48.6361	5.20497	1.07726e-09	2.05671e-07	Uncharacterized protein
scaffold99882|size828	56.6093	2.69965	6.30798e-05	0.002757	Chromosome 3B, genomic scaffold, cultivar Chinese Spring
scaffold128001|size642	20.5481	3.54812	6.2654e-05	0.00274303
scaffold109520|size756	63.5313	3.80222	3.74675e-07	3.61223e-05
scaffold37613|size1634	169.644	3.80004	1.98794e-10	4.43431e-08	Uncharacterized protein
scaffold115512|size717	34.1938	2.8846	0.000110232	0.00434172	Uncharacterized protein
scaffold37985|size1627	114.567	6.26332	9.43533e-15	5.0439e-12	Uncharacterized protein
scaffold46549|size1461	36.8752	3.17019	1.98836e-05	0.00104908	Uncharacterized protein
scaffold161610|size493	52.766	3.95868	2.52457e-07	2.58505e-05
scaffold113782|size728	789.963	7.19374	3.447e-29	2.54466e-25	Uncharacterized protein
scaffold29409|size1828	273.085	4.49237	2.77292e-15	1.66619e-12	Uncharacterized protein
scaffold115158|size719	46.6302	4.08117	1.41138e-07	1.57367e-05	Uncharacterized protein
scaffold35270|size1684	76.5858	-2.25059	0.000259187	0.00861051
scaffold88674|size923	59.6269	2.5443	0.00011477	0.0044953	Methylcrotonoyl-CoA carboxylase beta chain, mitochondrial
scaffold27722|size1874	8362.24	-2.18176	2.93336e-06	0.000210825	GDSL esterase/lipase
scaffold57423|size1287	207.072	2.01095	0.000130195	0.00497144	Uncharacterized protein
scaffold62237|size1220	83.2711	3.05001	1.26783e-06	0.000103717	Uncharacterized protein
scaffold195367|size381	34.1939	3.39646	1.71589e-05	0.000931404	Predicted protein
scaffold23779|size1994	37.3921	2.88369	6.58417e-05	0.00285517	Predicted protein
scaffold12679|size2519	286.251	2.69651	8.60393e-07	7.43087e-05	Uncharacterized protein
scaffold71960|size1630	85.9033	-2.71764	5.25364e-06	0.000344525	Gibberellin 20 oxidase 2
scaffold218917|size316	16.8374	3.30311	0.000236336	0.00798224	Uncharacterized protein
scaffold119426|size692	53.6417	4.43133	4.23358e-08	5.43311e-06
scaffold154080|size522	64.1845	2.95192	1.35775e-05	0.00076597	Uncharacterized protein
scaffold154561|size520	16.8751	3.8505	2.81542e-05	0.00140569
scaffold38024|size1626	774.238	3.75385	1.09891e-12	3.87184e-10	Uncharacterized protein
scaffold29946|size1814	67.2654	3.03802	5.42651e-06	0.000354063	Uncharacterized protein
scaffold77368|size1036	888.959	6.66685	2.24604e-30	1.93442e-26	Predicted protein
scaffold58924|size1266	34.7617	3.9834	9.0472e-07	7.78134e-05	Uncharacterized protein
scaffold200291|size603	27.066	4.4753	4.66382e-07	4.36341e-05
scaffold189339|size399	29.659	3.58742	2.87953e-05	0.00143216
scaffold53467|size1347	1112.83	-2.60986	0.00014687	0.00546933	Predicted protein
scaffold114406|size724	190.093	-2.30861	3.75831e-05	0.00178834	Uncharacterized protein
scaffold105390|size785	21.3069	3.27408	0.000134067	0.00509114
scaffold116416|size711	22.901	4.16366	4.47218e-06	0.000301046
scaffold153609|size524	477.592	4.22048	9.69935e-12	2.80534e-09
scaffold73332|size1081	36.311	2.94505	8.76522e-05	0.00359135	Uncharacterized protein
scaffold112830|size734	28.5478	3.65546	1.25959e-05	0.000722419	Uncharacterized protein
scaffold81857|size988	15.8896	3.27173	0.000260043	0.00863062	Uncharacterized protein
scaffold204809|size355	62.4966	3.2531	2.56855e-05	0.00130088
scaffold121673|size678	360.906	3.08356	5.51435e-07	5.07042e-05
scaffold64023|size1196	230.184	3.23488	8.0005e-08	9.54072e-06	Uncharacterized protein
scaffold120366|size686	128.704	2.36003	2.12823e-05	0.00111089	Uncharacterized protein
scaffold116009|size713	71.543	3.86698	4.91676e-07	4.56699e-05
scaffold160083|size498	116.342	4.06056	1.04594e-08	1.56515e-06
scaffold175475|size444	48.6059	5.15115	2.02667e-09	3.59072e-07
scaffold60442|size1244	34.8033	3.96043	1.21865e-06	0.000100172	Phenylalanine ammonia-lyase
scaffold189141|size399	15.2781	3.52406	0.00017774	0.0063769
scaffold39078|size1602	34.0194	-2.61909	0.000227731	0.00773543	Uncharacterized protein
scaffold131953|size621	46.0807	-3.64261	1.31886e-07	1.48158e-05	Uncharacterized protein
scaffold116517|size710	628.849	3.16498	2.40948e-10	5.28337e-08	Uncharacterized protein
scaffold112402|size736	33.2442	4.72583	6.94092e-08	8.40648e-06	Uncharacterized protein
scaffold67658|size1150	391.813	-2.07721	2.65786e-05	0.00133779	Uncharacterized protein
scaffold168400|size468	38.0246	3.10647	6.64409e-05	0.00287633
scaffold79594|size1012	59.1592	2.70104	0.000132237	0.0050332
scaffold22925|size2023	389.94	3.17557	3.83453e-10	8.00075e-08	Uncharacterized protein
scaffold21641|size2071	161.7	2.91254	2.31338e-05	0.00119069	Endoglucanase
scaffold110193|size751	84.535	3.41798	4.34385e-07	4.10368e-05	Uncharacterized protein
scaffold131610|size623	106.833	6.21691	1.38209e-14	7.16595e-12	Uncharacterized protein
scaffold102285|size808	83.6346	3.58725	1.77396e-07	1.9178e-05	Cysteine-rich receptor-like protein kinase 10
scaffold157|size7745	1590.95	2.41089	4.79744e-07	4.46965e-05	Uncharacterized protein
scaffold36097|size3372	166.152	4.85942	5.68436e-13	2.13891e-10	Calcium-transporting ATPase
scaffold117580|size703	1337.01	-2.29164	2.46194e-06	0.000182354	Uncharacterized protein
scaffold5812|size3237	78.532	4.5627	3.2386e-10	6.89656e-08	Uncharacterized protein
scaffold87652|size931	45.7664	5.15394	1.62605e-09	2.96567e-07	CMPG
scaffold50110|size1400	62.8416	4.29917	3.64814e-09	6.14072e-07	Chromosome 3B, genomic scaffold, cultivar Chinese Spring
scaffold120716|size684	67.5486	3.46032	3.12491e-07	3.0955e-05
scaffold78347|size1025	23.7243	3.8315	8.91877e-06	0.000537578	Putative cyclic nucleotide-gated ion channel 17
scaffold101729|size813	59.532	4.0293	2.6848e-07	2.71825e-05	Uncharacterized protein
scaffold13049|size2494	165.764	3.10552	3.56638e-08	4.65e-06	Uncharacterized protein
scaffold47850|size1438	147.958	-2.18844	0.000121843	0.00471633	Chromosome 3B, genomic scaffold, cultivar Chinese Spring
scaffold53698|size1344	188.577	2.22722	0.00015191	0.0056085	Uncharacterized protein
scaffold74645|size1066	215.554	4.27945	1.87542e-13	7.79981e-11	Uncharacterized protein
scaffold27519|size1880	73.9694	5.76917	2.82349e-12	9.1191e-10	Uncharacterized protein
scaffold50762|size1389	30.2284	3.4695	1.86225e-05	0.000995855	Uncharacterized protein
scaffold130228|size631	28.5655	3.70492	7.49438e-06	0.000463805	Uncharacterized protein
scaffold180785|size426	13.9962	3.60516	0.000107965	0.00426106
scaffold50606|size1392	72.9279	-2.70135	9.42565e-06	0.000562878	Uncharacterized protein
scaffold229594|size290	23.5214	3.31647	0.000131124	0.00499888
scaffold186313|size408	15.1467	3.69217	6.87624e-05	0.00295783	Uncharacterized protein
scaffold155868|size515	23.3649	3.41	5.78776e-05	0.00257082	Uncharacterized protein
scaffold137497|size594	45.3535	5.09129	3.27002e-09	5.57691e-07
scaffold224339|size302	2576.19	-1.99059	2.07943e-05	0.00108982	Uncharacterized protein
scaffold95263|size866	413.643	4.38689	3.18335e-12	1.01544e-09	Uncharacterized protein
scaffold271146|size218	17.6548	-3.51932	5.81354e-05	0.0025787
scaffold41660|size1550	92.4632	3.52147	2.68208e-08	3.61561e-06	U-box domain-containing protein 33
scaffold89623|size914	100.469	3.41429	1.96718e-07	2.09167e-05	Uncharacterized protein
scaffold150282|size538	32.5509	3.31983	2.98274e-05	0.00147403
scaffold143702|size566	20.178	3.20031	0.000200295	0.00699351	Uncharacterized protein
scaffold17026|size2269	77.5562	5.04321	3.72279e-11	9.58693e-09	Uncharacterized protein
scaffold215424|size326	17.261	3.83476	3.18003e-05	0.00155469
scaffold137937|size592	65.7841	2.67017	0.000167454	0.00606539	Uncharacterized protein
scaffold135662|size603	45.78	5.17734	1.22931e-09	2.31282e-07	Uncharacterized protein
scaffold197600|size375	33.7248	3.46596	3.61026e-05	0.00173169	Uncharacterized protein
scaffold49128|size1416	828.388	4.96556	9.00554e-15	4.86447e-12	Chromosome 3B, genomic scaffold, cultivar Chinese Spring
scaffold47842|size1438	631.958	-3.0692	2.88607e-06	0.000208295	Uncharacterized protein
scaffold31373|size1777	40.8417	2.84973	0.000267009	0.00882405	Chromosome 3B, genomic scaffold, cultivar Chinese Spring
scaffold18297|size2208	1104.06	-2.54345	7.65509e-08	9.16406e-06	Predicted protein
scaffold16728|size2283	2704.94	-2.58161	2.68212e-05	0.00134738	Uncharacterized protein
scaffold60699|size1241	58.4024	5.48294	6.00575e-11	1.47552e-08	Uncharacterized protein
scaffold119047|size694	30.612	3.44178	2.75801e-05	0.00138103
scaffold111882|size740	39.3065	2.88456	0.000123636	0.00476902
scaffold97176|size849	39.2094	3.2579	9.86612e-06	0.000586055	RING finger protein
scaffold220673|size312	38.9688	4.79424	5.0491e-08	6.37936e-06	Histone-lysine N-methyltransferase, H3 lysine
scaffold134761|size607	291.534	4.03107	1.96524e-13	8.08132e-11	Uncharacterized protein
scaffold152023|size531	56.4737	3.64402	1.37282e-06	0.000110846
scaffold59753|size1254	146.405	2.57967	4.63751e-06	0.000310289	Uncharacterized protein
scaffold93761|size878	129.976	3.43875	8.86259e-09	1.35631e-06	Uncharacterized protein
scaffold112439|size736	158.585	6.67321	3.6097e-17	3.16159e-14	Uncharacterized protein
scaffold87421|size934	74.454	4.3489	5.00256e-10	1.0191e-07	Uncharacterized protein
scaffold168513|size468	45.2941	3.99991	3.78535e-07	3.64718e-05	Uncharacterized protein
scaffold33961|size1888	48.9114	4.17763	4.59611e-08	5.84513e-06	Uncharacterized protein
scaffold170944|size460	48.1635	3.0925	5.68709e-05	0.002538	Putative uncharacterized protein
scaffold49882|size1403	69.5061	3.51606	1.33917e-07	1.50223e-05	Uncharacterized protein
scaffold66113|size1169	51.3218	4.0257	5.39237e-08	6.76893e-06	Chromosome 3B, genomic scaffold, cultivar Chinese Spring
scaffold97936|size843	58.3667	2.60754	0.000198331	0.00694843	Serine carboxypeptidase-like 18
scaffold168640|size467	145.572	3.13504	1.49108e-05	0.000829414
scaffold123970|size665	93.568	3.64316	7.89598e-08	9.42333e-06	Uncharacterized protein
scaffold126215|size653	173.803	2.18902	5.27733e-05	0.00239062	Chromosome 3B, genomic scaffold, cultivar Chinese Spring
scaffold30917|size1943	60.6245	3.56119	2.71237e-07	2.74114e-05	Zeatin O-glucosyltransferase 3
scaffold154714|size519	51.0426	3.36162	7.37869e-06	0.000458292
scaffold53547|size1346	713.905	1.7298	0.00030548	0.0098703	Uncharacterized protein
scaffold122198|size675	119.839	4.03732	4.77675e-09	7.81969e-07
scaffold19562|size2153	59.009	2.94305	1.4426e-05	0.000807082	Protein argonaute
scaffold86643|size941	55.1695	3.28211	2.61179e-06	0.000191378	Uncharacterized protein
scaffold62956|size1210	150.333	-2.12513	0.000137417	0.00519136	Peptide transporter PTR2
scaffold27887|size1869	545.13	3.27257	1.64775e-08	2.35434e-06	Putative cysteine-rich receptor-like protein kinase 23
scaffold99030|size834	420.407	4.4224	1.95509e-13	8.06096e-11	Blue copper-binding protein homolog
scaffold119464|size692	125.916	3.07708	2.62336e-06	0.000192017
scaffold124961|size660	24.0059	2.95252	0.000234847	0.00793714	Uncharacterized protein
scaffold152092|size530	245.326	-1.90947	0.00022559	0.00767109	Uncharacterized protein
scaffold131207|size625	300.302	1.85282	0.000222711	0.00759652	Uncharacterized protein
scaffold154414|size521	648.693	7.2983	1.66866e-28	1.03475e-24	Uncharacterized protein
scaffold91469|size897	43.8658	3.97168	4.21614e-07	4.005e-05	Uncharacterized protein
scaffold57512|size1285	105.093	3.39826	2.91638e-08	3.89756e-06	Transcription factor LAF1
scaffold178006|size436	22.1916	3.6056	4.86446e-05	0.00223444
scaffold62243|size1220	52.4587	3.84317	1.35731e-07	1.51928e-05
scaffold75308|size1786	49.2948	2.91663	1.84434e-05	0.000988209	Uncharacterized protein
scaffold92589|size888	46.1556	4.12238	6.31239e-08	7.72978e-06	Uncharacterized protein
scaffold78845|size1020	302.801	1.95931	0.000282987	0.00925737	Chromosome 3B, genomic scaffold, cultivar Chinese Spring
scaffold80932|size997	77.9467	4.2247	9.35351e-10	1.8171e-07	Uncharacterized protein
scaffold36522|size1657	57.4728	-2.54827	5.54574e-05	0.00248551	Uncharacterized protein
scaffold38870|size1607	100.276	4.23133	3.92151e-10	8.17123e-08	Uncharacterized protein
scaffold20073|size2132	530.08	3.71185	4.44283e-12	1.38028e-09	Putative WRKY transcription factor 33
scaffold45842|size1473	780.347	-1.89242	8.1964e-05	0.00340752	ACC oxidase
scaffold190016|size397	237.028	2.38084	4.14235e-05	0.0019454	Uncharacterized protein
scaffold194993|size382	14.6856	3.66958	7.68469e-05	0.00324297	Uncharacterized protein
scaffold49978|size1402	36.1094	2.69305	0.000184543	0.00657532	Predicted protein
scaffold73059|size1084	24.4166	4.36155	1.03312e-06	8.70106e-05	WRKY11 transcription factor
scaffold104480|size792	130.637	3.42838	1.01802e-07	1.1813e-05
scaffold68225|size1143	32.2351	3.81625	4.14033e-06	0.000281766	Uncharacterized protein
scaffold222535|size307	21.2415	3.91029	2.34851e-05	0.00120528
scaffold32696|size1744	77.7696	2.5176	0.000136726	0.00517232	Uncharacterized protein
scaffold21045|size2094	121.149	2.84389	3.36161e-06	0.000234748	Predicted protein
scaffold18610|size2194	85.0235	2.70309	1.04312e-05	0.000616045	Uncharacterized protein
scaffold29757|size1819	424.052	3.06713	1.98541e-07	2.10817e-05	Predicted protein
scaffold75905|size1052	8604.61	-2.07618	0.000180641	0.00645853	Predicted protein
scaffold8315|size2909	205.226	1.88672	0.000290788	0.00946859	Uncharacterized protein
scaffold58777|size1268	120.33	3.91771	1.25681e-10	2.91239e-08	Predicted protein
scaffold143824|size565	79.6263	3.14501	3.95437e-06	0.000271494
scaffold87585|size932	3615.47	8.29556	1.51591e-43	2.35007e-38	Uncharacterized protein
scaffold58028|size1278	1214.14	2.30427	3.98751e-06	0.000273165	Uncharacterized protein
scaffold36184|size1664	243.795	3.08132	5.93325e-09	9.47491e-07	Uncharacterized protein
scaffold109282|size758	186.088	6.83466	4.46775e-18	4.62495e-15	Uncharacterized protein
scaffold180912|size426	17.4352	3.83371	3.22976e-05	0.00157354
scaffold98791|size836	25.5413	3.03655	0.0001428	0.00534777	Predicted protein
scaffold157291|size509	18.4731	3.96873	1.40076e-05	0.000786796
scaffold97140|size850	45.7121	3.26798	4.06171e-05	0.00191507	Uncharacterized protein
scaffold143578|size566	48.8239	3.05149	0.000108315	0.00427271
scaffold89956|size911	52.7952	4.29791	1.23483e-08	1.81797e-06	Uncharacterized protein
scaffold146713|size553	2471.51	-2.1151	5.74995e-06	0.000371725	Uncharacterized protein
scaffold49910|size1403	130.478	2.34292	2.96644e-05	0.00146691	Uncharacterized protein
scaffold164227|size483	17.6003	3.38939	0.000142217	0.00533322	Uncharacterized protein
scaffold33680|size1720	65.8926	4.57224	9.39169e-10	1.82223e-07	Uncharacterized protein
scaffold40857|size1566	141.277	2.65899	7.59494e-06	0.000468905	Uncharacterized protein
scaffold50686|size1391	10152.7	-3.21344	2.17557e-09	3.81099e-07	Protein RAFTIN 1B;TaRAFTIN1b
scaffold162353|size1110	1565.25	-2.18079	0.000189117	0.00668755	Uncharacterized protein
scaffold213385|size331	16.489	3.29569	0.000239063	0.00805154	Chromosome 3B, genomic scaffold, cultivar Chinese Spring
scaffold168158|size469	54.8642	3.34207	5.10188e-06	0.000335708
scaffold122895|size671	31.3519	2.88761	0.000195029	0.00686062	Uncharacterized protein
scaffold44520|size1497	36.8898	3.42737	1.9732e-05	0.00104402	Uncharacterized protein
scaffold57571|size1285	47.3483	4.41517	1.93316e-08	2.722e-06	Serine/threonine-protein kinase
scaffold45398|size1481	188.07	2.81623	7.74026e-07	6.79858e-05	Trehalose 6-phosphate phosphatase
scaffold121459|size679	241.547	6.55203	1.70913e-20	2.76001e-17	Chromosome 3B, genomic scaffold, cultivar Chinese Spring
scaffold31812|size1765	813.802	4.87948	2.71973e-16	1.943e-13	Pore-forming toxin-like protein Hfr-2
scaffold164846|size481	19.9577	3.45236	0.000117132	0.00456706
scaffold55330|size1319	151.98	-3.23428	1.19245e-06	9.84353e-05	Chromosome 3B, genomic scaffold, cultivar Chinese Spring
scaffold52233|size1367	80.9151	3.33804	1.55188e-07	1.70748e-05	Soluble inorganic pyrophosphatase
scaffold147153|size551	23.7032	4.20641	3.39407e-06	0.000236695
scaffold17609|size2241	91.1387	6.03281	1.27439e-13	5.50321e-11	Uncharacterized protein
scaffold134740|size607	32.223	3.29351	3.84377e-05	0.0018234
scaffold170176|size462	2159.55	-1.94433	0.000191827	0.00677256	Uncharacterized protein
scaffold75422|size1057	34.1713	3.95008	1.23313e-06	0.000101255	Predicted protein
scaffold13902|size2439	221.545	5.21817	7.54425e-15	4.11818e-12	Wall-associated receptor kinase 1
scaffold32948|size1738	370.351	-2.11617	0.000170288	0.00615223	Chromosome 3B, genomic scaffold, cultivar Chinese Spring
scaffold209239|size342	19.8763	3.52975	6.67575e-05	0.00288601	Uncharacterized protein
scaffold50395|size1395	19.4796	4.06049	7.79648e-06	0.000479819	Uncharacterized protein
scaffold63207|size1207	973.115	-2.14205	1.19011e-05	0.000689201	Uncharacterized protein
scaffold44816|size2390	1983.26	2.26362	1.59992e-06	0.000126577	Predicted protein
scaffold124398|size663	15.7746	3.7526	4.92421e-05	0.00225587
scaffold153391|size525	63.841	2.78894	2.80326e-05	0.00140007
scaffold129845|size633	60.0009	3.01829	1.69661e-05	0.000922231	Predicted protein
scaffold187103|size406	81.1487	-2.60533	2.36652e-05	0.00121201	Uncharacterized protein
scaffold43555|size1514	778.571	2.81577	2.71552e-08	3.65751e-06	Uncharacterized protein
scaffold194185|size385	12.734	3.47241	0.000211942	0.00729827
scaffold85277|size954	38.1283	3.27883	3.22033e-05	0.00156996	Uncharacterized protein
scaffold94918|size868	94.2711	2.51713	0.000148264	0.00550406
scaffold61341|size1232	103.343	-2.1331	0.00013743	0.00519136	Predicted protein
scaffold40074|size1582	141.188	4.10386	4.31142e-11	1.08858e-08	Uncharacterized protein
scaffold88781|size921	1745.78	-1.72546	0.000283073	0.00925815	Photosystem I reaction center subunit XI, chloroplastic
scaffold125561|size656	29.047	3.07598	0.000200023	0.00698856	Uncharacterized protein
scaffold49628|size1408	230.972	3.69732	2.99571e-11	7.85494e-09	Uncharacterized protein
scaffold133787|size612	3955.71	-2.23964	1.65869e-05	0.000906386	Uncharacterized protein
scaffold86268|size945	33.0526	3.41508	9.65247e-06	0.000575315	Chromosome 3B, genomic scaffold, cultivar Chinese Spring
scaffold57195|size1290	158.62	3.73491	1.41609e-10	3.24273e-08	Uncharacterized protein
scaffold221585|size309	24.207	4.20867	3.42804e-06	0.000238742	Uncharacterized protein
scaffold87012|size938	199.932	2.76615	7.45706e-06	0.000462233
scaffold105016|size788	106.239	3.62259	7.6519e-08	9.16406e-06
scaffold42548|size1533	409.017	2.46604	1.56543e-06	0.000124454	Cinnamoyl-CoA reductase
scaffold40761|size1568	2333.89	-1.80462	0.000289477	0.00943581	Chromosome 3B, genomic scaffold, cultivar Chinese Spring
scaffold7919|size2955	515.144	3.14348	2.3076e-08	3.16584e-06	Uncharacterized protein
scaffold138231|size590	19.4403	3.55355	5.28879e-05	0.00239458	Putative Myb family transcription factor
scaffold120828|size683	191.088	2.94208	1.27231e-06	0.000103921
scaffold155217|size518	24.8349	4.2554	2.48503e-06	0.000183626	Cytochrome P450 71D18
scaffold70480|size1115	323.615	2.7785	1.73273e-07	1.87977e-05	T25K16.5
scaffold67156|size1156	52.8329	4.56193	4.72714e-09	7.74667e-07	Uncharacterized protein
scaffold127421|size645	24.317	-2.83898	0.000229321	0.0077783
scaffold24351|size1976	1045.59	-2.99052	1.54881e-05	0.000856	Uncharacterized protein
scaffold104237|size794	114.685	5.89013	1.64449e-14	8.25048e-12	Uncharacterized protein
scaffold29683|size1821	58.4162	2.4464	0.000180032	0.00644568	Chromosome 3B, genomic scaffold, cultivar Chinese Spring
scaffold40252|size1578	430.296	-2.42215	7.834e-07	6.86924e-05	Uncharacterized protein
scaffold134981|size606	16.2158	3.80611	3.60857e-05	0.00173143	Uncharacterized protein
scaffold213554|size331	38.4389	4.90467	1.59764e-08	2.28906e-06
scaffold124617|size661	1013.05	3.91808	7.91515e-09	1.22436e-06	Uncharacterized protein
scaffold125353|size657	34.7722	3.0074	0.000107544	0.00424661	Tuftelin-interacting protein 11
scaffold31002|size1787	125.035	2.27635	5.68829e-05	0.002538	Uncharacterized protein
scaffold134724|size607	103.64	-2.3795	6.41521e-05	0.00279362	Uncharacterized protein
scaffold19610|size2152	68.9887	3.16756	2.16592e-06	0.000163235	Chromosome 3B, genomic scaffold, cultivar Chinese Spring
scaffold47312|size1448	577.887	2.0207	0.000167198	0.00605755	Uncharacterized protein
scaffold77630|size1033	382.303	7.6986	4.60388e-24	1.2097e-20	Uncharacterized protein
scaffold100109|size826	97.2001	2.95507	5.72101e-06	0.000370009
scaffold104094|size1136	52.5857	3.86548	8.4977e-08	1.00794e-05	Chromosome 3B, genomic scaffold, cultivar Chinese Spring
scaffold95506|size864	141.049	2.89297	5.51029e-06	0.000358324
scaffold7238|size3039	288.898	4.46303	2.32079e-15	1.41648e-12	Cadmium tolerance factor
scaffold134905|size606	16.0969	3.78897	3.99674e-05	0.00188673	Uncharacterized protein
scaffold165110|size480	33.2444	3.24356	7.85607e-05	0.00329966	Uncharacterized protein
scaffold53611|size1345	50.5255	3.4448	8.9738e-06	0.000540264	Uncharacterized protein
scaffold39539|size1593	304.94	1.92988	0.000221024	0.00755227	Uncharacterized protein
scaffold185249|size412	25.4064	3.77713	1.7442e-05	0.000941826
scaffold16086|size2316	195.827	5.76422	5.76881e-17	4.86044e-14	Uncharacterized protein
scaffold132353|size619	65.9851	2.26745	0.000261095	0.00866	Uncharacterized protein
scaffold62882|size1211	115.805	-2.05466	0.000245211	0.008214	Uncharacterized protein
scaffold34030|size1711	1864.4	2.04126	1.98659e-05	0.00104861	Uncharacterized protein
scaffold111273|size744	16.5079	3.83635	3.02251e-05	0.00148895	Uncharacterized protein
scaffold151749|size532	20.4851	3.93191	1.98449e-05	0.00104821
scaffold137988|size592	3122.79	-2.18167	8.46669e-06	0.00051453	Putative Chlorophyll a-b binding protein 1C, chloroplastic
scaffold146493|size554	82.7353	3.64377	2.66117e-08	3.59681e-06	Uncharacterized protein
scaffold75832|size1053	169.806	2.32442	0.000262591	0.00870462	Uncharacterized protein
scaffold147333|size550	59.4205	3.85411	4.46103e-08	5.68734e-06
scaffold7147|size3052	415.873	4.5571	1.04824e-14	5.54625e-12	Predicted protein
scaffold70384|size1116	621.23	4.65043	2.22912e-18	2.43362e-15	Uncharacterized protein
scaffold165013|size480	30.1891	4.43238	8.04564e-07	7.02304e-05
scaffold8289|size2913	128.947	2.3954	1.58526e-05	0.000872411	Uncharacterized protein
scaffold3994|size3582	99.0633	3.33574	1.08311e-06	9.06932e-05	Uncharacterized protein
scaffold49335|size1412	44.1534	4.31	5.44616e-08	6.8254e-06	Peroxidase 2
scaffold74258|size1071	92.4769	4.46065	5.68278e-11	1.40508e-08	Anthranilate N-benzoyltransferase protein 1
scaffold160249|size498	27.9131	4.36871	1.20081e-06	9.89672e-05
scaffold160183|size498	136.468	5.22764	3.56646e-13	1.41045e-10	Uncharacterized protein
scaffold222089|size777	60.9112	3.30064	1.60549e-06	0.000126739	Glutathione transferase F3
scaffold46768|size1458	258.199	2.15765	0.000103973	0.00412982	Sulfotransferase
scaffold31473|size1775	600.54	4.95826	4.05079e-18	4.27198e-15	Uncharacterized protein
scaffold75658|size1055	79.8515	3.84145	7.86975e-08	9.39926e-06	Predicted protein
scaffold66365|size1166	91.5909	3.20578	1.81971e-07	1.95769e-05	Predicted protein
scaffold70471|size1115	32.9956	3.10815	8.77642e-05	0.00359467	Uncharacterized protein
scaffold22793|size2028	48.0842	3.35821	3.50458e-06	0.000243525	Predicted protein
scaffold54775|size1327	25.9865	2.98541	0.000265076	0.00876952	Uncharacterized protein
scaffold141399|size576	76.8355	5.01491	5.90781e-11	1.45607e-08	Uncharacterized protein
scaffold142775|size569	14.8609	3.63955	9.23493e-05	0.00374585
scaffold51613|size1376	22.1343	4.22583	2.66247e-06	0.000194787	Uncharacterized protein
scaffold131551|size623	40.8584	4.14648	3.18285e-07	3.14085e-05	Uncharacterized protein
scaffold1436|size4635	145.474	2.51184	7.11223e-06	0.000444054	Uncharacterized protein
scaffold34229|size1707	590.863	2.96001	4.23153e-09	7.00557e-07	Uncharacterized protein
scaffold192543|size389	14.2392	3.56382	0.000137781	0.00520218
scaffold166689|size474	40.0192	4.88028	2.27735e-08	3.13267e-06	Anthocyanidin reductase
scaffold115530|size717	45.3271	3.93941	9.06753e-07	7.79219e-05
scaffold25925|size1926	403.45	1.94718	9.42293e-05	0.00380419	Uncharacterized protein
scaffold175423|size444	63.2763	3.0725	5.00435e-05	0.00228583
scaffold102773|size805	380.827	4.59604	1.36756e-16	1.05477e-13	Putative calcium-binding protein CML31
scaffold92397|size890	36.1901	3.44335	1.44215e-05	0.000807082	Uncharacterized protein
scaffold163745|size485	14.0952	3.6242	9.72509e-05	0.00391191	Uncharacterized protein
scaffold5191|size3342	283.024	2.83713	9.80861e-07	8.31838e-05	Uncharacterized protein
scaffold172881|size453	28.6258	3.92493	6.79579e-06	0.000427049
scaffold119207|size693	19.1563	4.03751	9.01423e-06	0.000542488	Uncharacterized protein
scaffold195305|size382	35.0371	3.87726	3.31557e-06	0.000232686
scaffold168422|size468	26.7544	3.10927	8.64783e-05	0.00355849	Uncharacterized protein
scaffold80901|size998	23.3667	3.41717	5.32184e-05	0.00240744	Peptide transporter PTR3-A
scaffold43122|size1522	132.67	5.76886	3.15546e-15	1.85296e-12	Uncharacterized protein
scaffold191505|size392	55.0281	5.35491	2.58284e-10	5.63165e-08
scaffold69844|size1123	2529.72	-1.93048	5.43164e-05	0.00244854	Uncharacterized protein
scaffold35277|size1684	403.605	3.75745	7.07443e-13	2.60505e-10	Uncharacterized protein
scaffold55991|size1309	35.7333	3.5123	4.98022e-06	0.00032868
scaffold158311|size505	33.8978	2.90443	0.000286423	0.00934611
scaffold28200|size1861	24.6948	3.17663	0.000129818	0.00495941	Uncharacterized protein
scaffold54077|size1338	83.3948	2.68723	8.76705e-06	0.000530289	Uncharacterized protein
scaffold22344|size2043	163.629	-2.48068	0.000244246	0.00818874	Uncharacterized protein
scaffold184280|size415	52.8449	5.33448	2.8901e-10	6.19702e-08	Uncharacterized protein
scaffold98366|size840	121.165	5.9182	1.66621e-14	8.33251e-12
scaffold90363|size907	61.64	2.63539	0.000107654	0.00424988	Uncharacterized protein
scaffold70289|size1117	820.175	2.86826	1.99212e-08	2.78982e-06	Uncharacterized protein
scaffold98595|size838	31.9013	3.22073	8.17377e-05	0.00340085
scaffold113589|size729	42.6357	4.27026	7.43063e-08	8.93675e-06	Uncharacterized protein
scaffold46645|size1460	241.584	-2.22217	9.36497e-05	0.00378276	Uncharacterized protein
scaffold163848|size484	13.5737	3.52771	0.000163218	0.00593833	Phenylalanine ammonia-lyase
scaffold136545|size599	563.828	-2.00426	0.000229166	0.00777565	Uncharacterized protein
scaffold80836|size999	48.7164	5.2298	8.01702e-10	1.57923e-07	Chromosome 3B, genomic scaffold, cultivar Chinese Spring
scaffold49625|size1408	52.2852	3.50456	5.25957e-06	0.000344768	Alpha-galactosidase
scaffold115255|size718	42.6842	5.08647	2.87356e-09	4.95527e-07	Uncharacterized protein
scaffold74045|size1073	97.5928	2.84195	1.41964e-05	0.000795384	WGS project CBUC00000000 data, cultivar Chinese Spring
scaffold113462|size730	18.7464	4.00426	1.1123e-05	0.000650951	Uncharacterized protein
scaffold84100|size966	64.9364	3.8075	3.96416e-08	5.11274e-06	Chromosome 3B, genomic scaffold, cultivar Chinese Spring
scaffold188710|size401	95.0495	3.8653	1.91681e-08	2.70388e-06
scaffold204258|size356	56.8014	5.32425	4.23704e-10	8.74642e-08
scaffold59355|size1260	172.142	6.12273	1.43235e-17	1.37921e-14	Predicted protein
scaffold63941|size1197	97.5854	-2.41995	0.000143615	0.00537006	Uncharacterized protein
scaffold125069|size659	60.0825	2.82704	5.4437e-05	0.00245326
scaffold116019|size713	4398.79	-2.03539	2.09035e-05	0.00109406	Predicted protein
scaffold19345|size2162	84.5853	4.72128	2.3183e-11	6.26131e-09	Uncharacterized protein
scaffold79373|size1015	37.2622	4.9136	1.33683e-08	1.94962e-06	Transcription factor PIF3
scaffold263265|size229	16.0615	3.63093	0.000102064	0.00407487	Uncharacterized protein
scaffold189010|size400	13.05	3.46986	0.000217887	0.0074599
scaffold73909|size1075	184.186	-2.48835	1.82338e-06	0.000141407	Uncharacterized protein
scaffold36415|size1660	261.996	2.08937	4.19561e-05	0.0019674	Uncharacterized protein
scaffold63214|size1207	114.415	-2.15404	0.000148697	0.00551582	Uncharacterized protein
scaffold137257|size595	97.6211	4.52467	2.99956e-11	7.85494e-09	Uncharacterized protein
scaffold132439|size619	148.162	2.6906	2.91331e-05	0.00144525	Retrotransposon protein, putative, unclassified
scaffold126049|size653	292.645	-1.98264	0.000211809	0.00729691	Uncharacterized protein
scaffold126313|size652	67.895	4.01079	1.67601e-07	1.83105e-05
scaffold101447|size815	34.5417	3.02865	7.66668e-05	0.00323765
scaffold53242|size1351	116.779	4.74171	3.3077e-12	1.04864e-09
scaffold190414|size396	39.7598	3.32544	2.64352e-05	0.00133204
scaffold158514|size504	45.9831	2.99489	3.71021e-05	0.0017687	Uncharacterized protein
scaffold49067|size1417	268.012	3.81793	1.16385e-11	3.3228e-09	Uncharacterized protein
scaffold69117|size1131	15.1508	3.50835	0.000192378	0.00678585	Chromosome 3B, genomic scaffold, cultivar Chinese Spring
scaffold179293|size431	16.6018	3.80049	3.81709e-05	0.00181296	Uncharacterized protein
scaffold194408|size384	12.4607	3.40864	0.000292439	0.00951435
scaffold83819|size969	31.4843	3.85123	2.49135e-06	0.000183917	Chromosome 3B, genomic scaffold, cultivar Chinese Spring
scaffold208332|size345	5984.33	-1.96937	4.13238e-05	0.0019413	4-coumarate--CoA ligase-like protein 9
scaffold138787|size588	207.599	4.64254	1.62374e-14	8.19947e-12
scaffold22906|size2024	68.3429	4.15626	1.11609e-08	1.66209e-06	Uncharacterized protein
scaffold5864|size3229	2058.9	2.69359	8.73998e-08	1.03272e-05	Calreticulin-3
scaffold133950|size611	90.336	2.58011	0.000147013	0.00547333	Uncharacterized protein
scaffold59925|size1252	87.767	2.38583	0.000229007	0.00777194	Uncharacterized protein
scaffold77399|size1035	638.63	-2.129	5.90998e-05	0.002614	Predicted protein
scaffold127586|size644	189.443	5.04189	4.34673e-14	2.01755e-11	Uncharacterized protein
scaffold64545|size1189	106.578	4.02097	3.92173e-09	6.54439e-07
scaffold108140|size766	15.9113	3.77548	4.30404e-05	0.00200866	Putative serine/threonine-protein kinase-like protein CCR3
scaffold165672|size478	13.4183	3.50828	0.000180148	0.00644699	Predicted protein
scaffold50691|size1390	385.516	2.68537	0.000238018	0.00802505	Uncharacterized protein
scaffold36483|size1658	297.072	4.06019	7.19597e-12	2.12895e-09	Uncharacterized protein
scaffold60695|size1241	30.4894	4.57284	2.44693e-07	2.51397e-05	Uncharacterized protein
scaffold24512|size1971	303.839	3.73909	2.2966e-09	4.0049e-07	Uncharacterized protein
scaffold51567|size1377	79.146	4.77672	1.58796e-10	3.60963e-08	Wall-associated receptor kinase-like 20
scaffold52298|size1366	110.548	2.88994	4.18576e-06	0.000284608	Uncharacterized protein
scaffold6654|size3117	203.565	4.32719	1.7702e-13	7.39699e-11	Uncharacterized protein
scaffold156849|size511	27.9245	4.48822	4.40743e-07	4.15867e-05
scaffold22468|size2476	76.0118	2.74528	2.51751e-05	0.00127752	E3 ubiquitin-protein ligase
scaffold107460|size771	143.863	2.75441	8.83734e-06	0.000533695
scaffold251780|size247	13.313	3.42548	0.000277134	0.00909467
scaffold136917|size597	32.1331	3.77533	6.48929e-06	0.000410284
scaffold154798|size519	81.8675	3.55356	2.59226e-08	3.50978e-06	Glutathione transferase F4
scaffold245898|size258	22.9876	4.22901	2.74002e-06	0.000199229
scaffold36400|size1660	87.7193	2.25583	0.000175706	0.00631706	Predicted protein
scaffold244358|size260	13.362	3.54163	0.000149744	0.00554547	Uncharacterized protein
scaffold118184|size700	195.169	3.2109	6.75886e-07	6.08482e-05
scaffold118427|size698	33.6194	-4.20307	2.85107e-07	2.86636e-05	Uncharacterized protein
scaffold70147|size1473	1552.86	3.32706	3.76922e-12	1.18526e-09	Uncharacterized protein
scaffold67808|size1503	489.963	-2.08065	6.36872e-05	0.00277728	Uncharacterized protein
scaffold104351|size793	100.452	3.9427	9.11033e-09	1.38737e-06
scaffold4260|size3521	13993.2	-2.84062	1.90979e-08	2.69643e-06	Uncharacterized protein
scaffold172411|size455	30.2746	4.61219	1.67927e-07	1.83332e-05	Predicted protein
scaffold38419|size1618	130.177	2.91331	3.32813e-07	3.25726e-05	Uncharacterized protein
scaffold19153|size2170	108.018	2.85897	5.15093e-06	0.000338075	Uncharacterized protein
scaffold14029|size2430	713.234	3.1377	4.0538e-07	3.87453e-05	Uncharacterized protein
scaffold95915|size861	64.3606	5.56887	2.7593e-11	7.31001e-09	Uncharacterized protein
scaffold65452|size1177	98.4926	6.00874	2.90339e-13	1.16006e-10
scaffold49527|size1409	617.547	-2.00191	0.000100824	0.00403157	Predicted protein
scaffold166603|size475	57.8181	3.11551	5.89383e-06	0.000378345	Uncharacterized protein
scaffold79598|size1012	65.7353	3.11945	2.28005e-06	0.000170675	Uncharacterized protein
scaffold61536|size1229	56.1485	4.11224	3.37443e-08	4.42579e-06	Putative WRKY transcription factor 33
scaffold87390|size934	80.9752	2.58072	0.00018046	0.00645355	Uncharacterized protein
scaffold93165|size883	251.526	3.64379	2.14636e-11	5.84786e-09	Uncharacterized protein
scaffold110370|size750	716.736	-1.9727	0.000160207	0.00585627	Geranylgeranyl diphosphate reductase, chloroplastic
scaffold185941|size410	47.9907	3.81551	9.31248e-07	7.95419e-05
scaffold85912|size948	116.641	2.30465	0.000103968	0.00412982	Uncharacterized protein
scaffold127660|size644	17.7398	3.87142	2.5757e-05	0.00130321
scaffold108291|size765	157.255	4.22655	1.77575e-09	3.20105e-07
scaffold28011|size1866	447.203	2.22043	1.56284e-05	0.000862827	Uncharacterized protein
scaffold156056|size514	78.6763	3.33991	3.09531e-06	0.000220624
scaffold200374|size367	25.7851	4.41448	7.24431e-07	6.44013e-05
scaffold137150|size596	19.9304	3.23498	0.000145383	0.00542307	Alpha-amylase
scaffold137615|size593	57.1671	3.5365	7.59008e-06	0.000468792
scaffold26211|size1917	223.051	2.29128	6.03059e-05	0.00265673	Putative mitochondrial chaperone BCS1-B
scaffold73004|size1085	97.7022	2.44852	0.000154075	0.0056736
scaffold9857|size2982	212.147	4.14976	3.55062e-13	1.40778e-10	Cadmium tolerance factor
scaffold39889|size1585	124.062	2.24822	0.000253612	0.00844793	Predicted protein
scaffold158330|size505	20.3335	3.2125	0.000186259	0.00661365	Uncharacterized protein
scaffold57189|size1290	79.8718	2.93979	1.83165e-06	0.000141977	NAC domain-containing protein 77
scaffold255188|size242	39.6527	3.03075	6.67872e-05	0.00288649
scaffold178639|size433	12.056	3.41165	0.000283131	0.00925815	Putative NAC domain-containing protein 94
scaffold49125|size1416	51.1665	2.84771	3.13608e-05	0.00153707	Uncharacterized protein
scaffold12929|size2501	5861.15	-2.30649	2.76209e-05	0.00138262	Uncharacterized protein
scaffold26476|size1910	76.9713	4.38838	9.55315e-09	1.44487e-06	Predicted protein
scaffold52475|size1363	37.0189	4.065	4.7734e-07	4.45787e-05
scaffold125946|size654	96.4956	5.33284	1.20447e-12	4.20552e-10	Uncharacterized protein
scaffold11873|size2578	212.063	-2.25256	2.86651e-05	0.00142706	BEL1-type homeodomain protein
scaffold126892|size649	12.2678	3.41538	0.000280226	0.0091806	Uncharacterized protein
scaffold71901|size1098	25.2704	3.52127	2.76449e-05	0.0013832	Peroxidase 2
scaffold20994|size2096	521.582	3.34767	1.98104e-11	5.43567e-09	Predicted protein
scaffold7200|size3046	967.329	4.33577	2.7411e-11	7.27644e-09	Uncharacterized protein
scaffold22680|size2031	269.376	3.25735	1.50058e-06	0.00012016	Uncharacterized protein
scaffold33061|size1735	112.663	6.2976	4.51979e-15	2.55726e-12	Uncharacterized protein
scaffold57262|size1289	35.6034	2.74372	0.000286575	0.00934908	Uncharacterized protein
scaffold50130|size1399	1073.32	2.93901	2.83169e-06	0.000204847	Uncharacterized protein
scaffold39863|size2034	36.3584	3.33645	9.29307e-06	0.000556891	Uncharacterized protein
scaffold80513|size1001	256.157	1.94406	0.000248986	0.00831709	Uncharacterized protein
scaffold51847|size1373	1722.62	-2.53209	4.9323e-06	0.000326211	Uncharacterized protein
scaffold98896|size835	21.7931	3.65526	3.17691e-05	0.00155407	Uncharacterized protein
scaffold105083|size787	20.3113	3.58764	4.51262e-05	0.00209392	Uncharacterized protein
scaffold199210|size370	21.1264	3.26993	0.000134749	0.00510739	Uncharacterized protein
scaffold2475|size4043	145.053	3.59568	1.42458e-09	2.63592e-07	Uncharacterized protein
scaffold203383|size359	15.6442	3.72131	5.91909e-05	0.00261579
scaffold92958|size885	123.49	2.34117	4.85439e-05	0.00223047	Chromosome 3B, genomic scaffold, cultivar Chinese Spring
scaffold77370|size1036	49.7178	3.03614	1.03608e-05	0.000612395	Uncharacterized protein
scaffold74575|size1067	166.315	4.74903	1.59897e-14	8.10079e-12	Uncharacterized protein
scaffold73153|size1083	60.6528	3.15457	2.42042e-05	0.00123472	Uncharacterized protein
scaffold118150|size700	150.484	3.24081	4.57045e-07	4.28123e-05
scaffold128342|size640	19.2849	3.54167	5.68611e-05	0.002538
scaffold6659|size3116	177.708	2.76619	1.12133e-06	9.36113e-05	Uncharacterized protein
scaffold216966|size321	43.2767	5.03274	5.50897e-09	8.91144e-07	Uncharacterized protein
scaffold34006|size1712	132.497	3.48998	2.02341e-09	3.58905e-07	Protein kinase APK1B, chloroplastic
scaffold240961|size267	20.5009	4.0188	1.10908e-05	0.000649557
scaffold36134|size1666	143.897	5.13484	2.06404e-13	8.44279e-11	Anthranilate N-benzoyltransferase protein 1
scaffold65296|size1180	186.904	-2.14674	0.000174772	0.00629224	Uncharacterized protein
scaffold119516|size691	92.8821	2.79108	8.09141e-05	0.00337837	Uncharacterized protein
scaffold61900|size1574	44.476	3.16142	3.31902e-05	0.00161045	Chromosome 3B, genomic scaffold, cultivar Chinese Spring
scaffold102865|size804	324.505	3.64629	1.8913e-08	2.67277e-06	Uncharacterized protein
scaffold41517|size1553	19.6476	4.07241	7.22646e-06	0.00045028	Uncharacterized protein
scaffold32041|size1760	140.062	-1.99126	0.000268014	0.00884594	Chromosome 3B, genomic scaffold, cultivar Chinese Spring
scaffold135063|size606	200.051	3.31732	9.34179e-08	1.09835e-05	Uncharacterized protein
scaffold127225|size775	23.6436	4.15637	4.90881e-06	0.000325074	Uncharacterized protein
scaffold112841|size734	41.7709	4.24123	9.68882e-08	1.13361e-05	Uncharacterized protein
scaffold174177|size448	34.1048	4.76349	5.06842e-08	6.39856e-06	Uncharacterized protein
scaffold159368|size501	37.0805	2.79604	0.000226494	0.00769845	Uncharacterized protein
scaffold88552|size924	178.636	3.87254	7.62689e-11	1.81904e-08	Uncharacterized protein
scaffold57275|size1289	75.9364	3.00325	1.79684e-06	0.000139769	Uncharacterized protein
scaffold220832|size311	14.5688	3.58193	0.000126376	0.00485183	Uncharacterized protein
scaffold192946|size388	37.461	3.36818	4.36641e-05	0.0020346
scaffold185502|size411	43.3321	3.27582	2.33252e-05	0.00119856
scaffold54315|size1334	134.903	3.57876	7.88266e-10	1.55474e-07	Predicted protein
scaffold81900|size988	32.1096	2.87286	0.000291581	0.00949043	Uncharacterized protein
scaffold21993|size2057	276.621	-2.69183	1.05865e-05	0.000623555	Protein HOTHEAD
scaffold41011|size1563	925.85	5.33102	2.45284e-19	3.09151e-16	Peroxidase 8
scaffold132662|size618	17.3236	3.76507	4.91578e-05	0.00225451	rRNA N-glycosidase
scaffold36234|size1663	74.6057	2.3329	0.000184861	0.00658361	Uncharacterized protein
scaffold16235|size2309	186.684	-2.25706	3.445e-05	0.00166532	Fructan exohydrolase
scaffold40219|size1579	1793.42	-2.08248	0.00010373	0.00412539	Uncharacterized protein
scaffold38407|size1618	41.6088	4.17758	2.34523e-07	2.42383e-05	Uncharacterized protein
scaffold114765|size722	1915.34	-1.86833	0.000122967	0.00475156	Uncharacterized protein
scaffold99525|size830	407.782	1.99157	9.17284e-05	0.00372456	Cysteine proteinase inhibitor
scaffold112034|size739	153.542	6.29057	4.82471e-17	4.13238e-14	Chromosome 3B, genomic scaffold, cultivar Chinese Spring
scaffold5839|size3232	115.318	2.75872	2.98017e-06	0.000213694	Uncharacterized protein
scaffold204820|size355	33.2325	3.60874	6.61764e-06	0.000416869	Uncharacterized protein
scaffold136960|size597	54.2078	3.35652	3.15606e-06	0.000224232	Uncharacterized protein
scaffold36122|size1666	140.42	4.31283	1.95107e-12	6.54694e-10	Uncharacterized protein
scaffold24189|size1981	696.91	1.88294	0.000116151	0.00453908	Uncharacterized protein
scaffold437|size6155	475.706	2.01798	5.13229e-05	0.00233258	Uncharacterized protein
scaffold137312|size595	75.647	3.01642	6.24861e-06	0.000397498
scaffold12766|size2511	96.9725	3.00484	1.18295e-06	9.79644e-05	Uncharacterized protein
scaffold26025|size1923	425.414	4.23775	4.13092e-11	1.05503e-08	Chromosome 3B, genomic scaffold, cultivar Chinese Spring
scaffold29518|size1825	91.5206	3.2167	8.51717e-07	7.36569e-05	Uncharacterized protein
scaffold27625|size1877	85.9335	4.931	1.60662e-11	4.48774e-09	Lipoxygenase
scaffold44257|size1501	88.3671	-2.12857	0.000205414	0.00713208	Putative dihydrodipicolinate reductase 3, chloroplastic
scaffold78132|size1657	52.9994	2.45232	0.000213723	0.00734652	Uncharacterized protein
scaffold108572|size763	63.0563	4.30541	3.21607e-09	5.49699e-07	Uncharacterized protein
scaffold62114|size1221	29.7446	4.61817	1.53072e-07	1.69019e-05	Putative NAC domain-containing protein 94
scaffold170728|size460	197.792	6.87911	2.86807e-18	3.10929e-15
scaffold87003|size938	65.3846	3.27114	1.02213e-05	0.000605032	Uncharacterized protein
scaffold78220|size1027	801.062	-1.89469	0.000251882	0.00839762	Uncharacterized protein
scaffold34833|size1694	51.5647	4.13429	1.53774e-07	1.69433e-05	Uncharacterized protein
scaffold111075|size745	39.8128	3.39165	1.06965e-05	0.000629317	Uncharacterized protein
scaffold76701|size2032	75.8191	3.31738	2.34355e-06	0.000174838	Uncharacterized protein
scaffold125566|size656	12.9823	3.51211	0.00017304	0.00623566	Thromboxane-A synthase
scaffold108761|size761	201.457	4.25928	2.01796e-13	8.27615e-11	Putative vacuolar defense protein
scaffold207198|size348	26.743	3.07013	0.000134087	0.00509114	Uncharacterized protein
scaffold48316|size1692	79.7017	2.56373	2.2296e-05	0.00115331	Uncharacterized protein
scaffold276932|size211	13.1075	3.4681	0.000220355	0.00753611	Uncharacterized protein
scaffold112038|size739	45.1441	3.2883	2.90291e-05	0.00144119	Auxin response factor
scaffold128588|size639	83.0804	2.60759	7.50127e-05	0.00317993	Tuftelin-interacting protein 11
scaffold183771|size416	13.872	3.57371	0.000128262	0.00490602	Uncharacterized protein
scaffold138039|size591	21.4765	3.03195	0.000257985	0.00857886	Uncharacterized protein
scaffold173036|size452	24.3801	4.32963	1.34209e-06	0.000108591	Uncharacterized protein
scaffold40909|size1565	12.3981	3.444	0.000242732	0.00815074	Glycosyltransferase, HGA-like, putative,expressed
scaffold36822|size1651	194.272	3.59321	1.24426e-07	1.40597e-05	Uncharacterized protein
scaffold8109|size2932	59.0606	5.4984	5.09223e-11	1.27328e-08	Uncharacterized protein
scaffold91714|size895	7770.61	2.97988	1.69508e-10	3.83066e-08	Non-specific lipid-transfer protein
scaffold22108|size2052	81.8087	5.07932	3.40033e-11	8.78572e-09	Uncharacterized protein
scaffold158645|size504	57.9759	5.3937	1.90334e-10	4.27384e-08	Uncharacterized protein
scaffold20227|size2127	162.267	-2.37389	8.57396e-06	0.000520029	Uncharacterized protein
scaffold73840|size1075	68.055	5.62352	1.63028e-11	4.54563e-09	Uncharacterized protein
scaffold55095|size1322	166.291	3.35654	3.04391e-09	5.20848e-07	Uncharacterized protein
scaffold140531|size580	35.5278	-3.23282	2.39905e-05	0.00122503	Uncharacterized protein
scaffold64056|size1196	19.8849	3.18469	0.000216524	0.00742963	Early salt-stress induced 2-2
scaffold92534|size888	49.7642	2.64647	0.000213052	0.00732833	Uncharacterized protein
scaffold120209|size687	85.5914	3.11978	2.02776e-06	0.000154704	Uncharacterized protein
scaffold71603|size1102	115.243	2.20318	0.000139892	0.00526174	Putative phosphoglycerate mutase gpmB
scaffold42815|size1528	159.008	3.9364	1.3447e-11	3.79026e-09	Uncharacterized protein
scaffold62171|size1221	90.5722	2.15327	0.000216518	0.00742963	Chromosome 3B, genomic scaffold, cultivar Chinese Spring
scaffold70883|size1111	85.7221	2.47367	8.1777e-05	0.00340157	Uncharacterized protein
scaffold21553|size2074	62.6312	4.15671	5.80188e-08	7.18409e-06	Uncharacterized protein
scaffold7568|size2998	244.132	3.30387	3.11866e-07	3.09128e-05	Senescence-induced receptor-like serine/threonine-protein kinase
scaffold148466|size545	76.3316	3.41751	1.50777e-06	0.000120611	Chromosome 3B, genomic scaffold, cultivar Chinese Spring
scaffold108919|size760	54.6355	2.64962	9.14399e-05	0.00371772	Uncharacterized protein
scaffold177535|size437	55.2005	4.88538	2.12682e-09	3.73403e-07	Uncharacterized protein
scaffold50228|size1398	226.677	1.87619	0.00026547	0.0087788	Predicted protein
scaffold94819|size869	128.54	4.02858	4.07274e-09	6.77451e-07	Uncharacterized protein
scaffold119198|size693	18.3166	3.96609	1.41388e-05	0.000792543	Predicted protein
scaffold156163|size514	17.0378	3.68154	7.94759e-05	0.00332962
scaffold42023|size1543	599.004	2.75607	1.9311e-05	0.0010256	Uncharacterized protein
scaffold155410|size517	43.47	3.69982	2.05282e-06	0.000156308
scaffold102583|size806	3965.81	-2.04128	2.35894e-05	0.00120852	Uncharacterized protein
scaffold115680|size715	275.342	3.21768	2.70407e-09	4.67861e-07	Non-specific lipid-transfer protein
scaffold76407|size1047	48.3996	3.91792	1.87139e-07	2.00356e-05	Uncharacterized protein
scaffold154393|size521	23.2072	3.29588	0.000145683	0.00543178
scaffold166323|size476	36.1787	3.51021	5.81323e-06	0.000375406	R2R3-MYB protein
scaffold69084|size1132	1539.62	-2.0244	3.30976e-05	0.00160645	Chromosome 3B, genomic scaffold, cultivar Chinese Spring
scaffold49212|size1415	83.8443	2.64056	4.03908e-05	0.00190498	Uncharacterized protein
scaffold122356|size674	39.5985	3.86056	8.80971e-07	7.59168e-05	Q-type C2H2 zinc finger protein
scaffold153239|size525	11.0271	-3.92982	2.66187e-05	0.00133938	Uncharacterized protein
scaffold24776|size1962	4830.4	2.22483	0.000164732	0.00598777	Glutamine synthetase
scaffold37455|size2393	96.852	3.60693	6.26111e-09	9.94509e-07	Uncharacterized protein
scaffold95540|size864	189.097	3.5704	1.33008e-08	1.94344e-06
scaffold94078|size875	40.5371	4.03749	1.1315e-06	9.43082e-05	Uncharacterized protein
scaffold99204|size833	232.835	5.63361	2.41161e-17	2.19921e-14	Uncharacterized protein
scaffold7067|size3062	1984.5	3.39726	1.73584e-07	1.88184e-05	Potassium transporter
scaffold42485|size1534	6579.91	-2.22334	2.51117e-06	0.000185204	Uncharacterized protein
scaffold135332|size604	51.7102	2.86548	9.87807e-05	0.00396317	Uncharacterized protein
scaffold8778|size2858	1394.15	-2.67161	8.03386e-05	0.00336146	Uncharacterized protein
scaffold52045|size1370	190.514	3.88162	1.51631e-11	4.25081e-09	Uncharacterized protein
scaffold59307|size1260	846.737	-2.06711	1.9122e-05	0.00101835	14 kDa proline-rich protein DC2.15
scaffold102585|size806	86.204	3.06983	2.06915e-06	0.000157319
scaffold12420|size2538	205.626	2.36341	8.74051e-05	0.00358564	Uncharacterized protein
scaffold89336|size917	34.7046	2.89132	0.000115825	0.00452977	Uncharacterized protein
scaffold65570|size1176	152.856	2.75765	2.20298e-05	0.0011426	Uncharacterized protein
scaffold134679|size608	80.2276	-2.36545	0.000137391	0.00519136	Non-specific lipid-transfer protein 2G
scaffold156090|size514	18.1873	3.92905	1.80423e-05	0.000972207	Uncharacterized protein
scaffold162243|size490	63.3081	2.94828	4.47875e-05	0.00208194
scaffold239111|size270	32.0729	4.55315	3.19348e-07	3.14669e-05
scaffold138437|size590	112.497	3.39878	2.93921e-07	2.94352e-05
scaffold26416|size1912	273.104	-2.19667	1.92948e-05	0.00102558	Uncharacterized protein
scaffold43482|size1515	454.176	4.37572	2.42748e-15	1.47578e-12	Uncharacterized protein
scaffold58462|size1272	247.972	5.97086	2.94033e-20	4.42554e-17	Uncharacterized protein
scaffold12112|size2560	125.769	4.57867	2.44715e-12	8.02061e-10	Predicted protein
scaffold30983|size1788	13.5413	3.5366	0.000155305	0.00571072	Cytochrome P450 76C4
scaffold121362|size680	37.6534	3.01735	4.49331e-05	0.00208683	Uncharacterized protein
scaffold178284|size435	20.9609	4.06824	8.03906e-06	0.000492208	Uncharacterized protein
scaffold128874|size638	42.5883	3.97441	3.17068e-07	3.13084e-05	Uncharacterized protein
scaffold107357|size771	76.0104	4.0834	1.82746e-08	2.58962e-06
scaffold41198|size1560	72.5508	2.7531	7.25316e-05	0.00309506	Uncharacterized protein
scaffold43682|size1512	205.746	-2.0553	0.000142482	0.00534184	Predicted protein
scaffold91492|size897	20.5987	3.17017	0.000273859	0.00900435	Uncharacterized protein
scaffold137474|size594	43.1868	2.91607	5.64001e-05	0.0025212	Bifunctional dihydroflavonol 4-reductase/flavanone 4-reductase
scaffold173177|size452	44.5788	3.23392	5.13548e-05	0.00233335
scaffold71740|size1100	33.3715	4.70617	8.46619e-08	1.00497e-05	Secologanin synthase
scaffold29750|size1819	262.702	3.76717	2.86073e-10	6.15959e-08	Predicted protein
scaffold89176|size918	39.9617	4.97827	8.02565e-09	1.238e-06	Uncharacterized protein
scaffold148641|size804	34.1339	4.79068	3.86336e-08	4.99105e-06	Predicted protein
scaffold47123|size1451	104.509	3.54554	7.88675e-09	1.22266e-06	Uncharacterized protein
scaffold88205|size927	95.1468	4.82224	1.73795e-11	4.82849e-09	Uncharacterized protein
scaffold11341|size2619	113.34	2.72166	1.9472e-05	0.00103168	Uncharacterized protein
scaffold177285|size438	14.3132	3.63582	9.18972e-05	0.00373044	Uncharacterized protein
scaffold67137|size1156	399.533	3.68303	6.14495e-08	7.5726e-06	Uncharacterized protein
scaffold94419|size873	33.8318	2.88398	9.84678e-05	0.00395266	Uncharacterized protein
scaffold154612|size520	34.8332	3.38944	2.10614e-05	0.00110084
scaffold125068|size659	39.2	2.91146	8.03383e-05	0.00336146	Uncharacterized protein
scaffold117427|size704	44.8497	5.08747	3.30384e-09	5.6284e-07
scaffold140950|size578	68.5537	5.66951	8.67839e-12	2.52892e-09	Uncharacterized protein
scaffold48650|size1425	75.9865	3.00591	1.68415e-06	0.000132063	Uncharacterized protein
scaffold91446|size898	128.122	5.72993	5.2221e-15	2.94388e-12
scaffold232193|size285	64.9193	4.17716	6.23052e-08	7.65371e-06	Uncharacterized protein
scaffold54516|size1331	61.5486	4.07395	1.22352e-08	1.80475e-06	Uncharacterized protein
scaffold135965|size601	44.0831	3.56379	1.28857e-05	0.000734737
scaffold186091|size409	24.3624	4.22221	3.12107e-06	0.000222196
scaffold47164|size1450	114.41	4.41095	4.95137e-11	1.24006e-08	Xylanase inhibitor 725ACCN
scaffold119147|size694	157.547	5.73174	4.09415e-16	2.85903e-13	Uncharacterized protein
scaffold66871|size1159	472.504	3.82228	3.81278e-11	9.80239e-09	Potassium transporter
scaffold100106|size826	66.5648	2.54519	0.000122793	0.00474602	Uncharacterized protein
scaffold44913|size1490	546.533	4.67937	2.15602e-12	7.14191e-10	Xylanase inhibitor protein
scaffold64768|size1187	80.1524	2.58475	5.5183e-05	0.00247895	Uncharacterized protein
scaffold62422|size1218	269.316	3.93388	3.58571e-12	1.13214e-09	Nuclease S1
scaffold34911|size1692	91.6299	4.24317	7.40658e-10	1.46406e-07	Uncharacterized protein
scaffold82810|size979	106.4	6.15861	3.74514e-14	1.76473e-11	Uncharacterized protein
scaffold85522|size952	22.1144	4.11622	6.07121e-06	0.000388285	Serine/threonine-protein kinase
scaffold156008|size514	74.0156	3.14054	3.68067e-06	0.000255075
scaffold77912|size1030	43.7324	3.72011	1.6312e-06	0.000128431
scaffold138233|size590	20.1587	4.01961	1.08322e-05	0.000636573
scaffold86695|size941	127.755	2.71855	6.93726e-06	0.000435058	Uncharacterized protein
scaffold43068|size1523	37.1433	4.90096	1.51859e-08	2.18388e-06	Uncharacterized protein
scaffold63565|size1202	29.9575	4.59792	1.87656e-07	2.00633e-05	Uncharacterized protein
scaffold146851|size552	2701.01	-1.9707	2.3197e-05	0.00119355	Uncharacterized protein
scaffold148686|size544	18.9832	3.98697	1.27224e-05	0.00072672	Uncharacterized protein
scaffold108029|size766	31.6664	3.58741	6.15547e-06	0.000392378	Predicted protein
scaffold94212|size874	272.773	-3.61632	1.95465e-06	0.000150011	Uncharacterized protein
scaffold136034|size601	33.6521	3.36423	2.17225e-05	0.00112968	Uncharacterized protein
scaffold178503|size434	66.5911	2.80762	4.72628e-05	0.00217806
scaffold142274|size572	194.508	6.95101	5.02747e-19	6.13696e-16	Uncharacterized protein
scaffold119774|size690	42.4245	5.03027	5.34925e-09	8.67446e-07	Putative calcium-binding protein CML45
scaffold148437|size545	55.021	2.66059	0.000244909	0.00820565
scaffold132987|size616	72.5979	3.01122	1.1366e-05	0.00066292
scaffold94745|size870	19.3471	3.76318	5.38164e-05	0.00242882	Uncharacterized protein
scaffold184982|size413	18.765	3.44382	0.000111214	0.00437371
scaffold93864|size877	191.342	3.18668	3.16938e-07	3.13084e-05
scaffold81582|size991	2955.91	-2.49647	1.50676e-06	0.000120593	Uncharacterized protein
scaffold29973|size1814	335.035	4.17509	4.49054e-10	9.22189e-08	Uncharacterized protein
scaffold76835|size1042	78.9052	2.42907	6.81182e-05	0.00293338	Uncharacterized protein
scaffold251166|size248	19.0896	3.88761	2.47937e-05	0.00126106	Potassium transporter
scaffold77555|size1266	228.666	-2.12477	5.01445e-05	0.00228842	Uncharacterized protein
scaffold114209|size725	28.662	2.79652	0.000278983	0.00914956	Uncharacterized protein
scaffold12095|size2561	91.2344	-2.6363	5.73447e-05	0.00255533	Uncharacterized protein
scaffold52670|size1360	235.128	-2.12543	0.000105701	0.00418449	Uncharacterized protein
scaffold97323|size848	239.057	2.28618	1.62641e-05	0.000890944	Uncharacterized protein
scaffold36202|size1664	36.5434	4.58579	2.99731e-07	2.99204e-05	Predicted protein
scaffold69610|size1126	26.0323	4.42483	6.74552e-07	6.07634e-05	Uncharacterized protein
scaffold197679|size375	311.662	4.02443	1.6066e-08	2.29978e-06
scaffold180401|size428	34.3641	3.2864	6.31464e-05	0.00275913
scaffold214926|size327	20.5071	4.01212	1.16164e-05	0.000675255
scaffold99473|size831	414	2.57461	4.20226e-05	0.00196936	Uncharacterized protein
scaffold22775|size2028	59.0783	5.48456	6.16559e-11	1.50762e-08	OSJNBa0024J22.12 protein
scaffold82239|size984	21.8058	4.19369	3.34343e-06	0.000233794
scaffold64520|size1190	142.648	2.43696	9.1274e-05	0.00371195	Uncharacterized protein
scaffold33462|size1726	81.3215	4.66184	5.21592e-11	1.30001e-08	Uncharacterized protein
scaffold174282|size448	30.3873	4.55524	2.84456e-07	2.86167e-05
scaffold22396|size2041	174.6	3.50743	6.23969e-09	9.92123e-07	Uncharacterized protein
scaffold146534|size554	54.6089	2.71573	8.24797e-05	0.00342345
scaffold75195|size1060	66.7745	2.58583	5.07399e-05	0.00231097	Putative WRKY transcription factor 70
scaffold121165|size681	25.5549	3.03085	0.000152347	0.00562198	CASP-like protein
scaffold4865|size3402	30.0768	3.1946	7.55178e-05	0.00319871	Disease resistance protein RPP13
scaffold68873|size1134	25.7275	3.2433	8.31783e-05	0.00344691	Uncharacterized protein
scaffold122717|size672	24.5908	4.37002	9.73795e-07	8.27656e-05	Uncharacterized protein
scaffold251527|size248	13.4872	3.41662	0.000291676	0.00949154
scaffold92624|size888	186.441	-2.12611	5.69067e-05	0.002538	Ribulose bisphosphate carboxylase small chain PW9, chloroplastic
scaffold143776|size565	45.3889	5.16432	1.39703e-09	2.59374e-07	Uncharacterized protein
scaffold23292|size2010	2287.87	-1.8371	0.000166464	0.00603519	Uncharacterized protein
scaffold246451|size257	13.7667	3.5099	0.000181223	0.00647637
scaffold42054|size1542	8210.04	-2.49327	2.07943e-06	0.000157946	Uncharacterized protein
scaffold44330|size1500	662.85	3.98067	8.04701e-12	2.35823e-09	Uncharacterized protein
scaffold184426|size414	16.189	3.25728	0.000295108	0.00958912
scaffold140399|size581	106.566	2.77677	3.34068e-06	0.000233708	Uncharacterized protein
scaffold70851|size1111	92.1949	2.95709	4.37157e-06	0.000295042	Uncharacterized protein
scaffold89855|size912	38.8274	-3.12736	0.000143533	0.00536828	Chromosome 3B, genomic scaffold, cultivar Chinese Spring
scaffold41287|size1558	537.119	-1.99562	0.000172708	0.00622661	Ferredoxin-NADP(H) oxidoreductase
scaffold136106|size600	1314.31	5.42036	1.21561e-19	1.63872e-16	Uncharacterized protein
scaffold150897|size535	23.7193	-4.78144	1.20377e-07	1.36516e-05	Bidirectional sugar transporter SWEET6b
scaffold91686|size896	89.9339	5.03158	2.88997e-12	9.29509e-10	Uncharacterized protein
scaffold171876|size456	32.9118	3.31084	3.59711e-05	0.001727	Uncharacterized protein
scaffold95586|size863	101.516	3.30278	1.14246e-06	9.51197e-05	Uncharacterized protein
scaffold66077|size1170	289.407	3.72574	1.55874e-07	1.71381e-05	Uncharacterized protein
scaffold45979|size1471	28.0583	4.05368	1.88993e-06	0.000145839	Chromosome 3B, genomic scaffold, cultivar Chinese Spring
scaffold114051|size726	13.1262	3.44734	0.000245867	0.00823061	Uncharacterized protein
scaffold190443|size396	22.6118	3.3809	6.61963e-05	0.00286654	Uncharacterized protein
scaffold7575|size2997	470.824	6.64918	1.02701e-26	4.18984e-23	Wall-associated receptor kinase 5
scaffold33489|size1908	176.207	2.55323	9.32892e-06	0.000558608	Vacuolar invertase1
scaffold104742|size790	50.3482	3.29757	3.0225e-06	0.000215963	Uncharacterized protein
scaffold139214|size586	63.2773	4.80684	3.71346e-10	7.79007e-08	Uncharacterized protein
scaffold43608|size2190	189.054	5.44343	3.24935e-17	2.89504e-14	Phenylalanine ammonia-lyase
scaffold91615|size896	242.029	3.18783	3.2143e-07	3.16182e-05
scaffold140196|size581	16.7561	3.85284	2.75525e-05	0.00138009	Uncharacterized protein
scaffold86949|size938	52.9865	4.54454	6.75307e-09	1.06285e-06	Predicted protein
scaffold28261|size1859	730.206	-2.10266	1.07503e-05	0.000632239	Uncharacterized protein
scaffold112142|size738	29.2417	3.65383	1.45807e-05	0.000813385
scaffold31863|size1764	30.787	4.1931	6.30672e-07	5.72431e-05	Albumin-2 protein
scaffold133275|size614	45.9315	2.97313	0.000158495	0.00580601	Putative proton-dependent oligopeptide or low-affinity nitrate transporter
scaffold106903|size774	75.607	2.63039	0.000236594	0.00798574	rRNA N-glycosidase
scaffold137735|size593	47.424	3.05416	8.18803e-05	0.00340495
scaffold73679|size1077	328.574	2.43267	4.20681e-06	0.000285788	Predicted protein
scaffold100544|size822	104.582	2.28602	0.000264041	0.00874515	Predicted protein
scaffold127144|size647	14.8045	3.67512	7.47965e-05	0.00317176	Uncharacterized protein
scaffold172887|size453	81.9642	3.55502	2.59979e-07	2.64982e-05
scaffold104956|size788	38.3361	3.12272	5.67742e-05	0.00253573	Uncharacterized protein
scaffold41664|size1550	172.177	-2.08353	0.000230329	0.00780827	Predicted protein
scaffold43104|size1522	200.84	-2.62032	6.52569e-07	5.89544e-05	Uncharacterized protein
scaffold106353|size778	795.852	7.5874	1.62523e-31	2.29049e-27	Uncharacterized protein
scaffold69075|size1132	559.419	-2.0465	5.35968e-05	0.00242173	Delta tonoplast intrinsic protein TIP2
scaffold116162|size712	163.672	2.50057	4.70841e-06	0.000313679	Non-specific lipid-transfer protein
scaffold161911|size491	21.471	4.06835	8.25318e-06	0.000503528
scaffold72171|size1095	45.0763	-2.38463	0.000273504	0.0089979	Golden 2-like protein
scaffold22858|size2025	241.654	4.6808	1.64577e-13	6.95201e-11	Uncharacterized protein
scaffold50518|size1393	2170.53	-2.08272	2.84215e-05	0.00141584	WW domain-containing oxidoreductase
scaffold68617|size1137	213.719	5.51199	1.60148e-16	1.19939e-13	Uncharacterized protein
scaffold140305|size581	20.1939	3.19667	0.000210252	0.00725162
scaffold14429|size2404	1285.15	9.20099	1.17994e-37	3.65846e-33	Uncharacterized protein
scaffold60980|size1236	304.925	2.42211	2.18529e-06	0.000164536	Uncharacterized protein
scaffold30503|size1800	80.5607	5.88334	7.39856e-13	2.71153e-10	Uncharacterized protein
scaffold11530|size2605	236.363	4.33663	8.92069e-14	3.94002e-11	Protein kinase APK1B, chloroplastic
scaffold73289|size1082	99.9233	3.11609	3.83708e-07	3.69473e-05	Uncharacterized protein
scaffold197858|size374	15.3084	3.70488	6.42522e-05	0.00279563
scaffold152544|size528	16.7174	3.28503	0.000262932	0.00871346	Uncharacterized protein
scaffold21534|size2075	708.671	-2.30713	0.000279297	0.00915792	Predicted protein
scaffold107850|size768	404.425	3.99086	1.19847e-12	4.19561e-10	Predicted protein
scaffold21616|size2072	95.5324	2.61859	1.29901e-05	0.000739289	Uncharacterized protein
scaffold149102|size543	97.8603	4.42123	6.11613e-10	1.22661e-07
scaffold129864|size632	243.257	2.30064	4.50516e-05	0.00209171	Chromosome 3B, genomic scaffold, cultivar Chinese Spring
scaffold48888|size1420	58.9542	5.4868	5.92729e-11	1.45855e-08	Alpha-galactosidase
scaffold47391|size1446	48.7452	2.69165	6.41054e-05	0.00279238
scaffold4841|size3407	237.9	2.30229	0.000294338	0.00956612	Uncharacterized protein
scaffold61236|size1233	93.9962	-2.61142	2.37513e-05	0.00121561
scaffold44238|size1502	256.537	-2.0903	9.16998e-05	0.00372437	Uncharacterized protein
scaffold30489|size1800	44.9281	2.6169	0.000263289	0.00872341
scaffold136341|size599	38.4367	4.94921	9.89842e-09	1.49273e-06	Calcium-binding protein KIC
scaffold63898|size1198	294.721	6.79282	3.68915e-22	7.8345e-19	Chitinase 2
scaffold174982|size445	36.6005	3.9626	1.5503e-06	0.000123314
scaffold91582|size896	41.6077	3.0128	3.24775e-05	0.00158081	Uncharacterized protein
scaffold168115|size469	71.3942	5.6481	1.4158e-11	3.98342e-09
scaffold91901|size894	163.095	3.45868	1.79439e-09	3.22714e-07	Uncharacterized protein
scaffold92103|size892	44.6536	2.53392	0.000273727	0.00900194
scaffold91214|size900	377.567	3.17461	2.24116e-08	3.09661e-06	Uncharacterized protein
scaffold82402|size983	319.013	6.43065	5.54297e-22	1.13067e-18	Uncharacterized protein
scaffold62798|size1212	53.8957	4.02463	1.06822e-07	1.2285e-05
scaffold160903|size495	31.9639	3.08941	8.36296e-05	0.00345914
scaffold52142|size1368	85.0004	3.87112	1.29374e-08	1.89415e-06	Chromosome 3B, genomic scaffold, cultivar Chinese Spring
scaffold83221|size975	222.676	2.43046	0.000127706	0.0048932	Uncharacterized protein
scaffold137082|size596	46.0088	2.92697	2.43796e-05	0.00124162	Uncharacterized protein
scaffold21630|size2071	228.739	1.97471	0.000139283	0.00524093	Uncharacterized protein
scaffold88505|size924	36.2845	3.73176	2.69378e-06	0.0001968	Bifunctional dihydroflavonol 4-reductase/flavanone 4-reductase
scaffold75737|size1054	85.134	2.96536	5.86032e-06	0.000377287	Uncharacterized protein
scaffold105673|size783	16.3433	3.3068	0.000216966	0.00743985	Uncharacterized protein
scaffold95276|size866	81.8288	5.08626	2.95231e-11	7.75742e-09	Chromosome 3B, genomic scaffold, cultivar Chinese Spring
scaffold95070|size867	38.0313	2.98042	8.87415e-05	0.00362607
scaffold45412|size1481	72.7566	2.7069	2.14269e-05	0.0011162	Uncharacterized protein
scaffold115694|size715	34.5984	4.35253	1.73735e-07	1.88215e-05	Uncharacterized protein
scaffold30865|size1791	21.5194	3.25069	0.000165189	0.00599595	Uncharacterized protein
scaffold122250|size675	75.7772	2.61016	0.000159369	0.00583251	Uncharacterized protein
scaffold15305|size2356	31.3968	4.58524	2.31345e-07	2.40219e-05	Uncharacterized protein
scaffold104493|size792	8902.12	-2.39673	4.51489e-07	4.24714e-05	Uncharacterized protein
scaffold33904|size1715	2704.46	3.72697	1.34255e-14	6.9843e-12	Uncharacterized protein
scaffold131342|size625	59.1279	4.32579	2.67827e-08	3.61361e-06
scaffold57824|size1281	87.5686	3.4036	2.37324e-07	2.44668e-05	Uncharacterized protein
scaffold177327|size438	28.6371	3.6339	1.60301e-05	0.000880305
scaffold61239|size1233	92.818	4.79153	2.20114e-11	5.98661e-09	Uncharacterized protein
scaffold23192|size2013	262.892	-2.13185	6.18425e-05	0.0027121	Uncharacterized protein
scaffold62253|size1220	125.124	4.36043	3.6845e-12	1.16097e-09	Uncharacterized protein
scaffold88963|size920	2231.16	2.99601	4.03102e-09	6.71953e-07	Uncharacterized protein
scaffold267523|size223	473.275	-2.78746	4.08797e-07	3.90478e-05	Uncharacterized protein
scaffold130281|size630	76.9047	3.65821	3.17558e-08	4.18809e-06	Homeobox-leucine zipper protein HOX14
scaffold107814|size768	620.279	2.16793	1.73989e-05	0.000940625	Chromosome 3B, genomic scaffold, cultivar Chinese Spring
scaffold55297|size1319	92.3932	2.99604	1.5447e-06	0.000123121	Uncharacterized protein
scaffold151256|size534	221.925	7.07616	9.70869e-20	1.33196e-16	WIR1a
scaffold49583|size1408	308.625	4.64357	1.59444e-14	8.10079e-12	WRKY45-like transcription factor
scaffold53892|size1341	360.347	4.22397	5.35462e-14	2.45595e-11	Uncharacterized protein
scaffold138941|size587	58.2567	3.23875	4.23489e-05	0.00198225
scaffold32002|size1761	299.118	-2.0521	0.000206006	0.00714303	Uncharacterized protein
scaffold38967|size1605	91.3472	3.33837	1.04774e-07	1.20855e-05	Chromosome 3B, genomic scaffold, cultivar Chinese Spring
scaffold42009|size1543	755.385	5.48566	1.82598e-25	5.77708e-22	Uncharacterized protein
scaffold180010|size429	20.8954	3.64844	2.98411e-05	0.00147424	Uncharacterized protein
scaffold134438|size609	105.565	5.73857	1.67075e-13	7.01926e-11
scaffold156246|size513	168.395	6.09441	2.33237e-17	2.13952e-14	Uncharacterized protein
scaffold64357|size1192	3334.95	5.76348	2.67902e-24	7.41643e-21	Uncharacterized protein
scaffold52849|size1357	149.2	3.24549	1.21639e-08	1.79594e-06	Chromosome 3B, genomic scaffold, cultivar Chinese Spring
scaffold45786|size1474	1124.13	2.28164	1.53329e-06	0.000122376	Uncharacterized protein
scaffold124973|size660	36.8471	4.84953	2.55173e-08	3.46095e-06	Uncharacterized protein
scaffold226315|size298	43.763	3.28297	2.37401e-05	0.00121544
scaffold105718|size783	45.7781	2.82816	0.000126496	0.00485522	Predicted protein
scaffold183590|size417	57.2115	3.48319	3.96282e-06	0.000271738
scaffold103011|size803	52.8608	4.90573	1.17888e-09	2.23421e-07	Uncharacterized protein
scaffold161869|size492	12.8029	3.41875	0.000281434	0.00921432
scaffold70341|size1117	3520.04	-1.94313	5.75638e-05	0.00256067	LHCI-680, photosystem I antenna protein
scaffold59354|size1260	90.3978	4.43621	6.3821e-11	1.55322e-08	Uncharacterized protein
scaffold123547|size667	116.624	-2.23161	5.0083e-05	0.00228696	Uncharacterized protein
scaffold23670|size1998	149.326	2.10257	0.00012583	0.00483804	Uncharacterized protein
scaffold110385|size1129	203.296	2.69983	8.17537e-06	0.000499371	Uncharacterized protein
scaffold44813|size1491	122.64	2.65164	1.60461e-05	0.000880869	Uncharacterized protein
scaffold109277|size758	133.758	2.55212	7.2046e-05	0.00307773
scaffold90570|size905	20.6604	4.11679	5.56028e-06	0.00036112	Uncharacterized protein
scaffold104286|size793	356.433	-2.29374	7.95039e-06	0.000487357	Ribulose bisphosphate carboxylase small chain
scaffold148491|size545	58.5396	3.37455	6.52537e-06	0.000412229
scaffold194768|size383	28.8878	3.71632	7.0254e-06	0.000439696
scaffold256305|size240	38.2996	3.47763	1.46243e-05	0.000815525
scaffold100529|size823	43.1354	4.19676	2.27669e-07	2.37038e-05
scaffold29859|size1817	48.4257	-2.74611	0.000103003	0.00410495	Predicted protein
scaffold273050|size216	15.663	3.70622	6.48637e-05	0.00281661	Chitinase 4
scaffold160524|size497	34.1057	3.42726	5.31393e-05	0.00240456
scaffold167380|size472	13.8846	3.56532	0.000134496	0.00510293
scaffold159942|size499	27.3586	3.64743	1.1157e-05	0.000652446	Chromosome 3B, genomic scaffold, cultivar Chinese Spring
scaffold198155|size560	27.6502	3.50252	4.7167e-05	0.00217494	Sugar transport protein 1
scaffold5648|size3262	52.8115	5.35152	2.31693e-10	5.11663e-08	LRR receptor-like serine/threonine-protein kinase GSO2
scaffold127080|size648	1146.35	2.23838	9.14556e-06	0.000549325	Uncharacterized protein
scaffold49562|size1409	65.8076	4.38051	1.18234e-09	2.23803e-07	Serine/threonine-protein kinase PBS1
scaffold196881|size377	18.4293	3.98125	1.28139e-05	0.000731407
scaffold258574|size236	13.1012	3.47402	0.000213495	0.00734033	Putative nucleoredoxin 1
scaffold105186|size787	353.628	-1.85984	0.000208708	0.00721572	Uncharacterized protein
scaffold93200|size883	99.8123	-2.43648	3.73467e-05	0.00177927	Glucose-6-phosphate/phosphate translocator 2, chloroplastic
scaffold221705|size309	15.8685	3.66924	8.1377e-05	0.00339495	Uncharacterized protein
scaffold78129|size1028	204.545	-2.79014	4.62231e-06	0.000309405	Uncharacterized protein
scaffold135072|size606	113.368	5.18868	2.92144e-12	9.37684e-10
scaffold34651|size1927	33.5816	3.91661	1.63014e-06	0.000128412	Wall-associated receptor kinase 5
scaffold55525|size1316	873.955	3.94365	5.55052e-15	3.08416e-12	Peroxidase 72
scaffold39136|size1601	285.057	2.80415	6.76248e-08	8.22894e-06	Chitinase 2
scaffold45571|size1478	452.628	1.94767	7.37609e-05	0.00313716	Uncharacterized protein
scaffold140712|size579	83.4203	3.33793	4.01443e-07	3.84164e-05
scaffold36586|size1656	35.8029	3.44476	1.26753e-05	0.000725096	Chromosome 3B, genomic scaffold, cultivar Chinese Spring
scaffold99597|size830	843.98	4.30018	1.26586e-14	6.60749e-12	Uncharacterized protein
scaffold104770|size790	25.59	4.3261	1.48905e-06	0.000119298	Anthranilate N-benzoyltransferase protein 1
scaffold79901|size1008	332.905	4.6673	4.29089e-17	3.7371e-14	Uncharacterized protein
scaffold84387|size1160	55.6009	2.9776	9.33788e-06	0.000558928	Predicted protein
scaffold76979|size1040	96.2771	2.21094	0.000131141	0.00499888	Uncharacterized protein
scaffold118049|size700	48.886	3.16397	2.23326e-05	0.00115482
scaffold43203|size1520	12.9572	3.50368	0.000180974	0.00646896	Uncharacterized protein
scaffold113258|size731	200.702	3.72735	1.03722e-09	1.99006e-07	Uncharacterized protein
scaffold121592|size679	22.4212	4.23772	2.47016e-06	0.000182701	Uncharacterized protein
scaffold36674|size1654	47.2695	3.21115	5.8598e-06	0.000377287	Uncharacterized protein
scaffold146926|size552	43.2006	3.33396	9.5887e-06	0.000572162	Chromosome 3B, genomic scaffold, cultivar Chinese Spring
scaffold157988|size506	29.2417	3.65383	1.45807e-05	0.000813385
scaffold30906|size1790	234.461	7.17965	1.40714e-20	2.34564e-17	Cytochrome P450 71C4
scaffold166434|size824	37.9433	3.34304	1.30977e-05	0.000743769	Uncharacterized protein
scaffold130254|size630	119.851	-2.22265	0.000162097	0.00591279	Uncharacterized protein
scaffold150728|size536	83.1746	3.91974	3.00386e-08	3.9904e-06
scaffold58418|size1273	41.3404	4.2118	1.40947e-07	1.57312e-05
scaffold213449|size331	41.0821	4.94685	1.21507e-08	1.7957e-06
scaffold176832|size439	17.8952	3.88677	2.34996e-05	0.00120551
scaffold93908|size877	52.2826	5.3307	2.91758e-10	6.24728e-08	Chromosome 3B, genomic scaffold, cultivar Chinese Spring
scaffold229740|size290	15.0726	3.5939	0.000120742	0.0046866	Uncharacterized protein
scaffold16778|size2281	134.162	4.34836	2.29725e-12	7.56128e-10	Uncharacterized protein
scaffold68688|size1137	552.526	-3.01646	9.41864e-07	8.03159e-05	Uncharacterized protein
scaffold107308|size772	29.618	3.62981	1.90095e-05	0.00101341	rRNA N-glycosidase
scaffold211790|size335	12.2678	3.41538	0.000280226	0.0091806	Uncharacterized protein
scaffold106720|size776	109.566	3.67329	3.99254e-08	5.14507e-06
scaffold32791|size1742	355.054	2.95402	3.58804e-08	4.67038e-06	Uncharacterized protein
scaffold27664|size1876	352.255	-1.93908	0.000119107	0.00463124	Uncharacterized protein
scaffold143188|size568	26.2295	3.26726	7.37581e-05	0.00313716
scaffold42101|size1541	171.295	-2.48616	2.75092e-06	0.000199761	Uncharacterized protein
scaffold115164|size719	28.4771	3.58955	2.42334e-05	0.0012358	Uncharacterized protein
scaffold268246|size222	231.592	-2.08141	0.000131554	0.00501213	Uncharacterized protein
scaffold75529|size1056	164.828	5.37886	1.70735e-15	1.0716e-12	Uncharacterized protein
scaffold88950|size920	366.091	4.11159	1.49444e-13	6.39998e-11	Uncharacterized protein
scaffold219645|size314	37.8934	4.71558	1.00508e-07	1.1689e-05
scaffold95317|size865	14.2819	3.64111	8.8971e-05	0.00363258	Uncharacterized protein
scaffold163826|size484	16.9598	3.33938	0.000186651	0.0066215	Uncharacterized protein
scaffold50005|size1401	669.787	4.80709	1.00456e-14	5.34882e-12	Chromosome 3B, genomic scaffold, cultivar Chinese Spring
scaffold24577|size1969	233.926	6.33983	8.48898e-18	8.3823e-15	Uncharacterized protein
scaffold101497|size815	277.349	2.91492	3.72735e-07	3.59963e-05	Uncharacterized protein
scaffold139655|size584	26.7834	3.24476	0.000102048	0.00407487
scaffold26691|size1904	4787.2	-1.72494	0.000284376	0.00929299	Uncharacterized protein
scaffold38489|size1616	532.87	2.866	5.39855e-06	0.000352649	Uncharacterized protein
scaffold111220|size744	145.04	3.71975	4.28917e-10	8.84225e-08	Uncharacterized protein
scaffold119644|size691	14.0212	3.59483	0.000114657	0.00449316	Uncharacterized protein
scaffold39904|size1585	109.208	2.4133	6.21075e-05	0.00272252	Putative serine/threonine-protein kinase NAK
scaffold124638|size661	72.9588	5.75049	3.50036e-12	1.10745e-09	Uncharacterized protein
scaffold170610|size461	46.7905	3.29074	8.13671e-06	0.000497408
scaffold95472|size864	26.5855	3.92669	5.36096e-06	0.000350672	Serine/threonine-protein kinase ULK4
scaffold59748|size1254	226.677	4.87077	2.17265e-14	1.07955e-11	Putative WRKY transcription factor 40
scaffold90965|size902	157.569	5.27793	1.19892e-12	4.19561e-10	Chromosome 3B, genomic scaffold, cultivar Chinese Spring
scaffold76014|size1051	53.4379	4.032	8.37935e-08	9.96185e-06	Uncharacterized protein
scaffold137994|size592	66.7965	4.39861	9.98826e-10	1.92833e-07	Uncharacterized protein
scaffold144364|size563	24.934	4.31381	1.57915e-06	0.000125415	Uncharacterized protein
scaffold135763|size602	17.6834	3.32424	0.000224119	0.00763278
scaffold142040|size573	68.5847	4.85431	3.66361e-10	7.71682e-08	Uncharacterized protein
scaffold108281|size765	94.1006	5.32221	1.07452e-12	3.81189e-10	Uncharacterized protein
scaffold151075|size535	32.6784	3.15505	4.36266e-05	0.00203347	Chromosome 3B, genomic scaffold, cultivar Chinese Spring
scaffold62204|size1220	24.5344	4.3665	9.99291e-07	8.45617e-05	Uncharacterized protein
scaffold145927|size556	35.9508	3.94279	1.81399e-06	0.000140961
scaffold216587|size322	41.2039	2.89047	0.000182462	0.00651164
scaffold235334|size278	39.5881	4.09526	5.01908e-07	4.65088e-05	Uncharacterized protein
scaffold151767|size532	45.7639	2.87666	5.96415e-05	0.00263195	Uncharacterized protein
scaffold182664|size420	24.1979	3.79328	1.32581e-05	0.000749858	Uncharacterized protein
scaffold150909|size535	31.0974	2.84508	0.000301457	0.00976142
scaffold99209|size833	94.2843	4.3867	6.78829e-10	1.3544e-07	Uncharacterized protein
scaffold99620|size829	15.8218	3.25364	0.000290356	0.00945851	Uncharacterized protein
scaffold10492|size2692	1039.12	2.09751	2.38217e-05	0.00121761	Uncharacterized protein
scaffold194799|size383	137.672	-4.26038	1.04774e-07	1.20855e-05	Putative uncharacterized protein
scaffold132471|size619	13.6227	3.57811	0.000123652	0.00476902	Uncharacterized protein
scaffold91227|size900	128.29	4.77768	1.62954e-13	6.90227e-11	Uncharacterized protein
scaffold49434|size1411	266.598	6.14836	2.1384e-19	2.76258e-16	Uncharacterized protein
scaffold198907|size371	31.6414	4.08696	2.08426e-06	0.000158158	Uncharacterized protein
scaffold84012|size967	3749.66	-1.82173	0.000116388	0.0045472	Chlorophyll a-b binding protein
scaffold88881|size920	15.6995	3.77025	4.39623e-05	0.00204665	Predicted protein
scaffold17967|size2224	92.1796	-2.96435	4.10384e-06	0.000279897	Phenylalanine ammonia-lyase
scaffold29340|size1830	38.8717	3.23555	1.31872e-05	0.000747213	Uncharacterized protein
scaffold124445|size662	135.809	2.90978	6.56628e-06	0.000414475
scaffold162912|size488	72.8186	3.75084	1.20534e-07	1.36594e-05	Uncharacterized protein
scaffold55868|size1311	116.749	6.33974	2.63057e-15	1.5868e-12	Uncharacterized protein
scaffold10245|size2714	1509.48	-1.89708	9.56814e-05	0.00385779	Chromosome 3B, genomic scaffold, cultivar Chinese Spring
scaffold33742|size1719	79.1304	5.11035	1.21108e-11	3.43866e-09	Uncharacterized protein
scaffold32397|size1751	326.422	2.14534	7.26617e-05	0.00309976	Uncharacterized protein
scaffold26536|size1908	903.15	2.30575	1.58693e-06	0.00012584	Uncharacterized protein
scaffold249010|size252	75.5947	-2.6118	0.000138001	0.00520658	Chalcone synthase
scaffold112565|size735	56.0412	2.62342	6.84798e-05	0.00294731	Uncharacterized protein
scaffold91545|size897	69.1066	2.39831	0.000103809	0.00412539	Uncharacterized protein
scaffold133539|size613	36.753	3.97138	1.46856e-06	0.000117839
scaffold92650|size887	931.982	1.7708	0.000222886	0.00759915	Uncharacterized protein
scaffold101338|size816	105.899	3.03634	5.8906e-06	0.000378345	Tuftelin-interacting protein 11
scaffold110505|size749	36.2491	3.60004	1.30815e-05	0.000743124
scaffold1445|size4631	329.124	2.65203	5.81964e-05	0.00258067	Pleiotropic drug resistance protein 4
scaffold84093|size966	23.288	3.13219	0.000150997	0.00558413	Phospholipid-transporting ATPase 2
scaffold72226|size1095	31.1479	4.20935	5.54284e-07	5.0936e-05	Peroxidase 12
scaffold41033|size1563	461.155	2.84767	2.66605e-07	2.70314e-05	Trehalose 6-phosphate phosphatase
scaffold111516|size742	32.7872	2.9929	7.4353e-05	0.00315783	Uncharacterized protein
scaffold52266|size1366	255.086	2.05437	6.7246e-05	0.00290146	Predicted protein
scaffold153057|size703	119.457	-2.01476	0.000303495	0.00981639	Uncharacterized protein
scaffold259298|size235	21.6287	3.70602	2.03167e-05	0.00106804	Chitinase 8
scaffold263354|size229	21.7306	4.20634	3.01789e-06	0.0002158
scaffold145800|size557	33.9867	3.04958	4.82116e-05	0.00221784	Uncharacterized protein
scaffold37680|size1633	76.7803	3.91393	7.48204e-08	8.99161e-06	Uncharacterized protein
scaffold78567|size1023	17.6761	3.91491	1.92791e-05	0.00102558	Uncharacterized protein
scaffold23421|size2006	387.825	1.92425	0.000107441	0.00424574	Uncharacterized protein
scaffold38897|size1607	85.4976	5.958	3.06451e-13	1.22129e-10	Uncharacterized protein
scaffold56033|size1308	183.832	2.05453	0.00015709	0.00576271	Uncharacterized protein
scaffold94943|size868	302.578	6.83543	1.44876e-22	3.3029e-19	Uncharacterized protein
scaffold7466|size3011	70.1764	-2.6133	0.000269083	0.00887177	Uncharacterized protein
scaffold83407|size973	1173.69	-1.91857	8.2472e-05	0.00342345	Chromosome 3B, genomic scaffold, cultivar Chinese Spring
scaffold108308|size764	153.008	3.26868	3.19002e-07	3.14593e-05
scaffold82086|size986	48.7158	4.45158	1.38936e-08	2.01864e-06	Chromosome 3B, genomic scaffold, cultivar Chinese Spring
scaffold55097|size1322	13545	-2.261	6.59349e-06	0.000415685	Putative uncharacterized protein
scaffold94498|size872	25.4471	4.33047	1.42559e-06	0.000114748	Mitochondrial inner membrane magnesium transporter mrs2
scaffold45290|size1483	62.8281	2.88453	3.6704e-05	0.00175296	Rhomboid family member 1
scaffold72029|size1097	5789.01	-2.26943	8.60696e-06	0.000521827	Pectin methyl esterase inhibitor
scaffold29597|size1823	585.265	8.23556	1.63924e-28	1.03475e-24	Uncharacterized protein
scaffold148241|size546	15.7746	3.7526	4.92421e-05	0.00225587
scaffold44901|size1490	8036.59	-2.04227	3.27814e-05	0.0015936	Predicted protein
scaffold25391|size1943	2003.61	-2.14422	0.000299085	0.00969803	Uncharacterized protein
scaffold217302|size321	15.6995	3.77025	4.39623e-05	0.00204665	Uncharacterized protein
scaffold81780|size989	362.828	6.20687	2.54144e-21	4.69038e-18	Uncharacterized protein
scaffold65817|size1173	196.428	2.19246	2.965e-05	0.00146667	Uncharacterized protein
scaffold26183|size1918	1644.99	1.94479	0.000118399	0.0046072	Chromosome 3B, genomic scaffold, cultivar Chinese Spring
scaffold191357|size393	33.8928	3.84861	3.84006e-06	0.000265291
scaffold5416|size3303	288.249	4.28929	2.81337e-15	1.67749e-12	Uncharacterized protein
scaffold50053|size1401	676.59	-1.89173	8.95874e-05	0.00365294	Uncharacterized protein
scaffold221797|size309	17.1307	3.79422	4.07568e-05	0.00191932	Uncharacterized protein
scaffold113311|size730	95.1365	2.38992	0.000296139	0.00961859	Uncharacterized protein
scaffold54191|size1336	131.294	3.59231	1.29181e-09	2.42159e-07	GDSL esterase/lipase
scaffold193327|size387	23.0193	3.09264	0.000205081	0.00712372	Uncharacterized protein
scaffold205177|size354	17.3852	3.8722	2.51459e-05	0.00127688	Putative WRKY transcription factor 70
scaffold32918|size1739	84.0587	3.84011	2.30693e-08	3.16584e-06	Predicted protein
scaffold73533|size1612	49.2807	3.01518	1.37506e-05	0.000774043	Endoglucanase
scaffold34725|size1696	36.5664	3.41033	2.27246e-05	0.00117274	Uncharacterized protein
scaffold92681|size887	55.6231	2.4951	0.00025781	0.00857487	Uncharacterized protein
scaffold81946|size987	54.3811	2.7391	5.01831e-05	0.0022895	Uncharacterized protein
scaffold112591|size735	106.96	4.02497	2.18129e-10	4.84469e-08	Uncharacterized protein
scaffold152285|size529	391.77	5.45802	2.27062e-19	2.88531e-16	Uncharacterized protein
scaffold174293|size448	20.687	3.24419	0.000152525	0.00562719	Uncharacterized protein
scaffold29873|size1816	179.838	2.23177	0.00018212	0.00650391	Predicted protein
scaffold86164|size946	65.0814	5.59796	1.92263e-11	5.30355e-09	Uncharacterized protein
scaffold11952|size2571	761.025	3.237	4.5221e-10	9.27311e-08	Phenylalanine ammonia-lyase
scaffold79923|size1008	36.9306	3.74472	2.55981e-06	0.000188075
scaffold102828|size804	92.2137	4.61501	3.34482e-11	8.65671e-09	Chromosome 3B, genomic scaffold, cultivar Chinese Spring
scaffold125599|size656	51.7678	3.22144	1.74716e-05	0.000943096
scaffold96830|size853	66.2248	2.67969	5.60379e-05	0.00250718	Endoglucanase
scaffold171230|size458	13.9284	3.52286	0.000170127	0.00614929
scaffold26173|size1918	124.078	-2.07555	0.000221538	0.00756317	Uncharacterized protein
scaffold147843|size548	18.5847	3.99329	1.18942e-05	0.000689061	Uncharacterized protein
scaffold33017|size1736	114.552	-2.27898	0.000268826	0.00886521	Uncharacterized protein
scaffold191692|size392	186.822	6.82733	5.39957e-18	5.47111e-15
scaffold61321|size1232	609.777	4.75622	1.89718e-17	1.79104e-14	Uncharacterized protein
scaffold51287|size1381	2153.24	3.35185	1.9277e-10	4.31859e-08	Predicted protein
scaffold166695|size474	35.2616	4.78918	4.23946e-08	5.43616e-06	Uncharacterized protein
scaffold46176|size1468	34.6514	4.80987	3.2935e-08	4.32329e-06	Putative WRKY transcription factor 70
scaffold118737|size696	64.3853	4.01719	8.06131e-08	9.60585e-06
scaffold84315|size964	101.457	2.61838	2.97508e-05	0.00147072	Uncharacterized protein
scaffold41136|size1561	79.9231	3.84334	5.75577e-09	9.23394e-07	Predicted protein
scaffold115711|size715	22.5469	3.36421	7.45253e-05	0.00316273	Uncharacterized protein
scaffold94347|size873	191.337	3.67209	1.34069e-09	2.49512e-07	Uncharacterized protein
scaffold84534|size962	16.8177	3.80128	3.84325e-05	0.0018234	Uncharacterized protein
scaffold37718|size1632	437.711	2.57215	5.48253e-07	5.05015e-05	Uncharacterized protein
scaffold36228|size1663	383.056	7.68185	7.46909e-24	1.92985e-20	Uncharacterized protein
scaffold113471|size729	42.6636	4.62516	1.67801e-08	2.39096e-06	Zinc finger protein 2
scaffold34118|size1709	32.8914	2.9844	8.68029e-05	0.00356755	Uncharacterized protein
scaffold82399|size983	480.274	-2.16259	7.71044e-05	0.00324808	Peroxiredoxin Q, chloroplastic;1.11.1.15;Thioredoxin reductase
scaffold51526|size1378	30.3416	2.97409	0.000210307	0.00725162	Uncharacterized protein
scaffold112685|size735	39.6578	4.05012	8.89759e-07	7.66315e-05	Phenylalanine ammonia-lyase
scaffold14520|size2398	258.498	-2.52729	0.000126559	0.00485647	Uncharacterized protein
scaffold29027|size1838	29.5966	4.59712	1.84431e-07	1.98005e-05	Uncharacterized protein
scaffold184816|size413	35.8844	4.72384	8.34256e-08	9.92572e-06
scaffold192522|size389	22.4348	4.12196	5.91782e-06	0.000379609
scaffold164378|size483	12.8519	3.49821	0.000185486	0.00659979	Predicted protein
scaffold186665|size407	543.961	8.00419	6.60783e-26	2.38231e-22
scaffold45876|size2477	104.003	2.5673	4.32823e-05	0.00201863	Os04g0543900 protein
scaffold175240|size445	16.9348	3.34933	0.0001739	0.00626522	Uncharacterized protein
scaffold19940|size2138	283.218	1.90552	0.000189214	0.00668945	Uncharacterized protein
scaffold79653|size1011	23.8012	4.32649	1.32544e-06	0.000107524	Phenylalanine ammonia-lyase
scaffold126644|size1273	78.4233	5.07482	2.31109e-11	6.25273e-09	Uncharacterized protein
scaffold178129|size435	25.1979	3.14539	0.000192442	0.00678657
scaffold163718|size485	29.5617	3.67068	1.26572e-05	0.000724934
scaffold165911|size477	15.5942	3.74791	5.02032e-05	0.00228975	WIR1b
scaffold15584|size2342	44.1788	3.58736	1.48072e-06	0.000118754	Uncharacterized protein
scaffold63169|size1207	50.7208	4.50604	8.52639e-09	1.30744e-06	Serine/threonine-protein kinase-like protein ACR4
scaffold45861|size1473	97.2406	6.0921	6.84523e-14	3.07593e-11	Alpha-galactosidase
scaffold100271|size825	197.243	2.95678	1.24429e-07	1.40597e-05	Uncharacterized protein
scaffold52446|size1363	54.0795	3.61967	1.18616e-06	9.80875e-05	Predicted protein
scaffold139859|size583	25.1104	3.54682	2.10388e-05	0.00110003
scaffold122343|size674	76.2443	3.24418	3.02295e-06	0.000215963
scaffold54896|size1325	65.8297	4.53436	2.04105e-09	3.60797e-07
scaffold80119|size1006	637.803	-2.20392	1.82478e-05	0.000980214	Predicted protein
scaffold35083|size1688	246.425	6.50096	1.6711e-19	2.19009e-16	MLO-like protein
scaffold173226|size452	21.5312	3.25317	0.000164662	0.00598666
scaffold103544|size799	198.444	4.31938	5.95613e-14	2.69201e-11	Uncharacterized protein
scaffold101468|size815	1049.96	-1.82714	0.000161502	0.00589665	Thioredoxin M
scaffold59644|size1256	317.093	2.69424	1.71955e-05	0.000933066	Endoglucanase
scaffold154396|size521	70.0272	3.13047	2.30581e-05	0.00118837
scaffold85284|size1074	8857.83	2.43349	7.34436e-07	6.51731e-05	Non-specific lipid-transfer protein
scaffold165009|size480	51.2402	3.80636	1.91625e-06	0.000147695
scaffold148232|size546	34.199	3.09768	0.000121599	0.00470924
scaffold93910|size877	16.2033	3.80862	3.54898e-05	0.00170654	Uncharacterized protein
scaffold128416|size640	57.7732	3.7828	1.3248e-07	1.48719e-05	Uncharacterized protein
scaffold49636|size2188	19899.5	-2.27488	5.90648e-05	0.00261394	Oxygen binding protein
scaffold158406|size685	10095.3	-2.7028	2.31805e-06	0.000173186	Uncharacterized protein
scaffold75171|size1060	35.5449	-3.00402	6.34319e-05	0.00276771	Uncharacterized protein
scaffold126216|size653	22.2486	3.33946	8.81019e-05	0.0036066	Uncharacterized protein
scaffold133739|size612	34.0586	3.96161	1.04521e-06	8.79195e-05	Uncharacterized protein
scaffold103659|size1043	27.1469	3.62771	1.32136e-05	0.000747889	Uncharacterized protein
scaffold86046|size947	17.3163	3.89783	2.11548e-05	0.00110535	Uncharacterized protein
scaffold92098|size892	11.9006	3.39359	0.000308661	0.00995026	Uncharacterized protein
scaffold75690|size1054	363.247	-3.38375	3.20148e-06	0.000226732	Aquaporin NIP4-1
scaffold101750|size813	92.4348	5.28865	1.81183e-12	6.1328e-10	Uncharacterized protein
scaffold44594|size1495	243.996	3.96173	4.17327e-13	1.61742e-10	Uncharacterized protein
scaffold116235|size1145	51.0269	3.82488	1.25636e-07	1.41857e-05	Chromosome 3B, genomic scaffold, cultivar Chinese Spring
scaffold83043|size976	88.4802	3.34119	1.46175e-06	0.000117415
scaffold84167|size966	54.9269	5.40462	1.34437e-10	3.08304e-08	Chromosome 3B, genomic scaffold, cultivar Chinese Spring
scaffold64749|size1187	79.196	3.26837	7.02304e-07	6.27528e-05	Uncharacterized protein
scaffold165945|size477	13.7792	3.49398	0.000197411	0.00692714
scaffold31942|size1762	214.648	2.79611	9.74961e-07	8.2774e-05	Glutamate decarboxylase
scaffold46898|size1455	76.8139	3.27107	2.6457e-07	2.68602e-05	Uncharacterized protein
scaffold34437|size1702	360.158	6.14837	3.12572e-20	4.65933e-17	Uncharacterized protein
scaffold186974|size406	99.1398	3.07741	4.40481e-06	0.000297156
scaffold69978|size1121	37.4763	2.72796	0.000173007	0.00623566
scaffold107972|size767	21.8871	4.15277	4.57974e-06	0.000306954	Uncharacterized protein
scaffold50166|size1399	21.5444	3.26791	0.000144215	0.00538727	Uncharacterized protein
scaffold48008|size1435	153.351	-2.70973	4.25655e-05	0.00198991	Uncharacterized protein
scaffold165904|size477	18.1986	3.45436	9.66654e-05	0.00389139
scaffold52883|size1357	60.43	4.69198	1.93058e-09	3.44806e-07	Uncharacterized protein
scaffold18008|size2222	455.051	3.63497	7.82479e-12	2.31058e-09	Purple acid phosphatase
scaffold61600|size1228	55.2153	2.773	3.18192e-05	0.00155512	Uncharacterized protein
scaffold72166|size1095	54.1722	4.03875	8.78372e-08	1.0371e-05	Uncharacterized protein
scaffold185689|size410	25.8243	3.52038	3.06016e-05	0.00150558
scaffold69450|size1128	58.808	2.696	3.6602e-05	0.00174863	Predicted protein
scaffold103199|size802	103.368	2.86012	1.23053e-05	0.000708903
scaffold160923|size495	431.438	6.61719	3.7744e-24	1.02655e-20	Uncharacterized protein
scaffold70739|size1112	30.5392	3.80849	3.44875e-06	0.000239968	Uncharacterized protein
scaffold128678|size639	116.225	6.24634	1.39337e-14	7.20034e-12
scaffold143387|size567	61.8448	5.38708	2.59762e-10	5.65592e-08
scaffold35897|size1670	211.795	4.11897	2.14402e-12	7.11736e-10	Chromosome 3B, genomic scaffold, cultivar Chinese Spring
scaffold126459|size651	12.1123	3.39557	0.00030827	0.00994386	Uncharacterized protein
scaffold101698|size814	71.7586	3.53885	1.71726e-07	1.86561e-05
scaffold73493|size1079	38.2197	4.94606	1.0081e-08	1.51584e-06	Uncharacterized protein
scaffold134150|size610	52.459	-2.77484	0.000208398	0.00720984	Uncharacterized protein
scaffold57237|size1289	99.7426	-2.34723	0.000216878	0.00743985	Uncharacterized protein
scaffold139402|size585	64.4518	3.57054	6.90761e-07	6.19355e-05
scaffold117677|size703	28.4458	3.61284	1.93389e-05	0.00102662
scaffold31104|size1785	95.0285	-2.83252	8.84058e-06	0.000533695	Uncharacterized protein
scaffold37030|size1646	93.3864	2.85017	2.42004e-06	0.00017968	MLO-like protein
scaffold70961|size1110	873.174	-2.23432	2.70516e-06	0.000197538	Uncharacterized protein
scaffold60404|size1245	116.696	5.14675	1.09232e-13	4.74338e-11	Predicted protein
scaffold115452|size717	27.1211	3.2945	6.55311e-05	0.0028425	Phytosulfokine receptor 2
scaffold132751|size617	17.2769	3.3661	0.000161128	0.00588439
scaffold21474|size2077	269.786	4.62061	1.44377e-16	1.08652e-13	Uncharacterized protein
scaffold127083|size648	312.904	2.02736	9.36383e-05	0.00378276	Uncharacterized protein
scaffold131474|size624	145.279	5.88782	5.80667e-16	3.88013e-13
scaffold170893|size460	58.9853	2.78573	8.16938e-05	0.00339993	Uncharacterized protein
scaffold25108|size3359	144.012	6.59541	8.3009e-17	6.77297e-14	Chromosome 3B, genomic scaffold, cultivar Chinese Spring
scaffold206091|size351	14.2705	3.52351	0.000171873	0.00620144	Uncharacterized protein
scaffold103968|size796	29.6957	4.61485	1.57329e-07	1.72736e-05	Uncharacterized protein
scaffold41156|size1561	109.461	3.9662	3.35551e-09	5.69141e-07
scaffold99299|size832	15.0413	3.63351	9.64033e-05	0.00388285
scaffold129587|size634	169.314	2.22319	6.61217e-05	0.00286411	Uncharacterized protein
scaffold155132|size518	18.3991	3.90026	2.20865e-05	0.00114453
scaffold117051|size707	98.4428	2.74523	5.75083e-05	0.00256041
scaffold60071|size1250	117.443	4.70093	1.54912e-11	4.33493e-09	Uncharacterized protein
scaffold147433|size550	69.447	2.86758	8.14741e-05	0.00339626
scaffold79991|size1007	54.0899	4.57336	4.88035e-09	7.98005e-07	Uncharacterized protein
scaffold95766|size862	96.9712	-2.26187	0.000208573	0.00721267	Oleosin
scaffold106406|size778	4517.6	-2.14114	8.81597e-05	0.00360801	Chlorophyll a-b binding protein 1, chloroplastic
scaffold113389|size730	61.8222	4.77322	5.42578e-10	1.09666e-07	Chromosome 3B, genomic scaffold, cultivar Chinese Spring
scaffold168299|size469	19.1761	3.97548	1.39162e-05	0.00078223
scaffold94671|size870	42.5685	4.96433	1.10657e-08	1.6495e-06
scaffold133659|size612	312.442	3.15986	9.16355e-09	1.39138e-06	Uncharacterized protein
scaffold9870|size2749	176.583	2.76752	2.15858e-06	0.000162841	Predicted protein
scaffold18459|size2200	384.18	2.01332	0.000143289	0.00536172	Acyl-coenzyme A oxidase
scaffold26358|size1913	157.931	4.47993	1.45297e-13	6.2396e-11	Uncharacterized protein
scaffold16039|size2319	189.245	2.3944	0.000156349	0.00574096	Predicted protein
scaffold25596|size1937	400.348	2.16628	1.50574e-05	0.000835769	Glycosyltransferase, HGA-like, expressed
scaffold70817|size1752	11798	-2.18106	0.000103112	0.00410718	Predicted protein
scaffold66620|size1163	67.5494	2.33796	0.000274719	0.0090269	Uncharacterized protein
scaffold108042|size766	25.2869	3.25495	6.78535e-05	0.0029236	Putative serine/threonine-protein kinase NAK
scaffold54079|size1338	262.157	4.12282	2.09549e-11	5.7294e-09	Xylanase inhibitor
scaffold162949|size488	27.8953	3.08904	0.000140341	0.00527051	Non-specific lipid-transfer protein
scaffold173040|size452	13.5601	3.5515	0.000143138	0.0053574	Cytokinin-O-glucosyltransferase 2
scaffold120905|size683	77.2167	2.45757	5.04828e-05	0.00230115
scaffold56923|size1294	2908.71	-2.89577	9.4133e-06	0.000562356	Predicted protein
scaffold50371|size1396	43.4259	5.04167	5.03742e-09	8.21174e-07	Uncharacterized protein
scaffold181089|size425	135.596	6.34724	6.05217e-15	3.31537e-12
scaffold98237|size841	99.315	3.44055	6.22468e-08	7.65371e-06	Predicted protein
scaffold90043|size910	43.199	3.55305	2.05183e-06	0.000156308	Uncharacterized protein
scaffold95297|size866	300.75	5.19168	2.19114e-19	2.80733e-16	Uncharacterized protein
scaffold62583|size1215	209.944	4.49581	1.4166e-12	4.91302e-10	Uncharacterized protein
scaffold115726|size715	73.9629	3.76495	1.16811e-07	1.32861e-05
scaffold217948|size319	66.6818	3.89147	1.43823e-07	1.59726e-05	Uncharacterized protein
scaffold156569|size512	68.9331	3.36102	3.99519e-06	0.00027357
scaffold31219|size1782	1313.59	-1.78678	0.000174611	0.00628789	Uncharacterized protein
scaffold11648|size2596	338.816	2.81528	2.21483e-06	0.000166436	Uncharacterized protein
scaffold75501|size1536	50.9047	3.93526	2.44704e-07	2.51397e-05	Secologanin synthase
scaffold120771|size684	210.078	2.28023	9.01162e-05	0.0036716	Uncharacterized protein
scaffold108398|size764	43.1136	3.85455	1.91684e-06	0.000147695
scaffold166221|size476	15.0351	3.64013	9.27841e-05	0.00376141
scaffold165986|size477	27.6578	3.04604	0.000209824	0.0072414
scaffold56096|size1307	141.604	2.83491	6.41255e-07	5.80338e-05	Transcription factor bHLH51
scaffold91850|size894	70.4376	2.66718	0.0002299	0.00779544	Uncharacterized protein
scaffold113365|size730	1365.01	5.43553	1.80353e-18	1.98295e-15	Uncharacterized protein
scaffold99808|size828	742.891	-2.575	7.52866e-07	6.6504e-05	Uncharacterized protein
scaffold105259|size786	16.6832	3.71474	6.45895e-05	0.00280715
scaffold161497|size493	57.5429	3.69269	7.43619e-07	6.58748e-05	Uncharacterized protein
scaffold61155|size1234	75.6517	2.57208	0.000142959	0.00535197	Predicted protein
scaffold58045|size1278	8521.62	-2.26062	4.91325e-06	0.000325229	Chlorophyll a-b binding protein CP26, chloroplastic
scaffold84399|size963	49.2523	3.30311	1.20545e-05	0.000696266	Predicted protein
scaffold14314|size2411	2495.85	-3.0143	5.0893e-06	0.000335023	Fructan:fructan 1-fructosyltransferase
scaffold134103|size610	10063	-2.17153	6.65663e-05	0.00288015
scaffold99338|size1087	30.806	3.22803	6.07619e-05	0.00267151	Uncharacterized protein
scaffold21201|size2088	197.358	-2.43264	4.61559e-06	0.000309089	Uncharacterized protein
scaffold79982|size1007	75.8624	4.35697	6.3053e-10	1.25965e-07	Putative LRR receptor-like serine/threonine-protein kinase
scaffold39530|size1593	272.079	2.37822	7.70444e-05	0.00324808	Predicted protein
scaffold70585|size1114	661.923	7.41171	5.6643e-31	5.77773e-27	Uncharacterized protein
scaffold222052|size308	15.6995	3.77025	4.39623e-05	0.00204665	Uncharacterized protein
scaffold176345|size441	16.2146	3.30444	0.000218714	0.00748655	L-type lectin-domain containing receptor kinase IV.1
scaffold174550|size447	25.3536	3.91472	5.12969e-06	0.000337252	Uncharacterized protein
scaffold17346|size2254	474.72	2.8691	4.47172e-08	5.69629e-06	Uncharacterized protein
scaffold210164|size340	21.4196	3.20593	0.000233985	0.00791489	Uncharacterized protein
scaffold48765|size1422	66.0555	5.6393	1.13501e-11	3.25846e-09	Uncharacterized protein
scaffold132512|size619	15.9256	-3.17488	0.000275743	0.00905669
scaffold61941|size1224	61.7766	2.54662	0.000221294	0.00755816	Uncharacterized protein
scaffold6565|size3128	375.316	-1.85741	0.000152303	0.00562167	Uncharacterized protein
scaffold11222|size2631	240.752	2.2362	2.13342e-05	0.00111285	Phenylalanine ammonia-lyase
scaffold45617|size1478	49.7113	5.00512	1.05814e-08	1.58187e-06	Putative gibberellin receptor GID1L3
scaffold100429|size823	50.0577	5.29079	4.13142e-10	8.55116e-08	Uncharacterized protein
scaffold44498|size1497	164.524	3.20623	1.67606e-08	2.39039e-06	Uncharacterized protein
scaffold60958|size1237	44.534	3.53736	3.91437e-06	0.000269584
scaffold189628|size398	22.1906	4.23488	2.48834e-06	0.000183783	Uncharacterized protein
scaffold78978|size1019	45.3952	3.02573	1.69464e-05	0.000921664	Uncharacterized protein
scaffold120382|size686	30.2318	-2.70307	0.000191561	0.00676626	Uncharacterized protein
scaffold176613|size440	21.8825	3.25399	0.00016928	0.00612153
scaffold76158|size1049	33.729	3.9483	1.16126e-06	9.63742e-05	Uncharacterized protein
scaffold99786|size828	147.629	-2.55629	8.52643e-05	0.00351643	Uncharacterized protein
scaffold42602|size1532	153.072	2.60776	4.48271e-06	0.000301397	Uncharacterized protein
scaffold186657|size407	22.0363	4.16929	4.08263e-06	0.000278573
scaffold156425|size513	16.6435	3.76982	4.63113e-05	0.00214122	Uncharacterized protein
scaffold65374|size1179	67.7475	3.48974	1.43831e-07	1.59726e-05	WRKY15 transcription factor
scaffold99702|size829	130.85	6.47861	4.14127e-16	2.87896e-13	Bowman-Birk type trypsin inhibitor
scaffold55063|size1839	53.3682	4.21149	6.29723e-08	7.72211e-06	Uncharacterized protein
scaffold167603|size471	33.5427	3.27005	6.27413e-05	0.0027453
scaffold32827|size1741	6426.39	-1.801	0.000185369	0.00659869	Chromosome 3B, genomic scaffold, cultivar Chinese Spring
scaffold64054|size1196	90.087	-2.24974	8.7605e-05	0.00359135	Uncharacterized protein
scaffold17426|size2250	34.427	4.33114	2.21163e-07	2.3104e-05	Arginine decarboxylase
scaffold125407|size657	67.7955	3.04835	1.99428e-05	0.00105085
scaffold83531|size972	201.162	2.65886	5.50833e-05	0.0024759	Chromosome 3B, genomic scaffold, cultivar Chinese Spring
scaffold140668|size579	104.171	3.51125	1.95204e-07	2.07843e-05	Uncharacterized protein
scaffold90907|size902	87.4004	2.47098	0.000162485	0.00592139
scaffold127762|size644	348.682	-2.46871	0.000251885	0.00839762	Aquaporin NIP4-1
scaffold134890|size607	66.2097	3.44071	2.25695e-06	0.000169191
scaffold93615|size879	33.4859	3.93245	1.35322e-06	0.000109434	Uncharacterized protein
scaffold58210|size1276	29.0289	3.73247	6.17222e-06	0.000393284	Uncharacterized protein
scaffold27730|size1874	17282.2	-2.35943	4.14992e-05	0.00194834	Cytochrome P450 704C1
scaffold6345|size3157	526.59	-2.09803	0.000117295	0.00456996	Uncharacterized protein
scaffold105269|size786	75.9209	2.36749	0.000115591	0.00452176	Uncharacterized protein
scaffold120474|size993	49.8944	3.25576	5.81414e-06	0.000375406	Chromosome 3B, genomic scaffold, cultivar Chinese Spring
scaffold124213|size664	22.3163	3.35787	7.5805e-05	0.00320825	Uncharacterized protein
scaffold42135|size1541	8510.04	-1.90579	0.000245342	0.00821661	Dihydroflavonol-4-reductase
scaffold103105|size1086	52.2609	2.94854	2.72007e-05	0.00136468	Uncharacterized protein
scaffold162646|size489	14.7545	3.68566	7.00713e-05	0.00300247	Uncharacterized protein
scaffold155520|size516	34.0774	3.96134	1.05245e-06	8.84808e-05	WRKY transcription factor
scaffold188859|size400	17.7461	3.86613	2.6664e-05	0.00134122
scaffold46648|size1460	50.1049	3.27054	4.86871e-06	0.00032297
scaffold22938|size2023	431.231	2.17836	1.9588e-05	0.00103711	Chromosome 3B, genomic scaffold, cultivar Chinese Spring
scaffold103616|size798	718.16	1.77415	0.000212473	0.0073133	Uncharacterized protein
scaffold135901|size601	21.2342	4.12337	5.47971e-06	0.000356635	WRKY45-like transcription factor
scaffold122791|size671	1943.67	4.55761	1.77434e-11	4.91198e-09	Uncharacterized protein
scaffold75466|size1057	1392.22	-2.13626	0.000197808	0.00693634	Uncharacterized protein
scaffold92467|size889	97.9065	4.6664	8.9873e-10	1.75107e-07	Uncharacterized protein
scaffold11922|size2574	131.441	2.87324	2.45326e-06	0.000181885	Uncharacterized protein
scaffold58743|size1268	52.2053	3.66055	3.25775e-07	3.19847e-05	MYB13-1
scaffold158543|size504	36.1576	4.76704	5.59114e-08	6.96766e-06	Os05g0477900 protein
scaffold113888|size727	50.0173	3.64779	2.32185e-06	0.000173386
scaffold66372|size1166	114.831	-2.06729	0.000278535	0.00913678	Uncharacterized protein
scaffold203148|size359	29.8305	4.1309	1.0796e-06	9.05173e-05	Predicted protein
scaffold227624|size295	32.0041	4.60872	1.93703e-07	2.06386e-05
scaffold47288|size1448	90.3174	2.88316	5.63131e-06	0.000364664	Uncharacterized protein
scaffold89020|size919	3408.24	-1.8761	7.1597e-05	0.00305939	Uncharacterized protein
scaffold12991|size2497	8074.92	-1.90138	0.00024648	0.00824759	Uncharacterized protein
scaffold255753|size241	731.3	-2.38995	3.90481e-06	0.000269164	Uncharacterized protein
scaffold31502|size1774	166.765	2.38697	1.76285e-05	0.000950904	Predicted protein
scaffold139161|size586	17.4842	3.90839	1.99082e-05	0.00104977	Uncharacterized protein
scaffold76241|size1048	222.009	3.19396	9.04158e-09	1.37961e-06	Chromosome 3B, genomic scaffold, cultivar Chinese Spring
scaffold110941|size746	189.881	2.10393	0.000105792	0.00418597	Bowman-Birk trypsin inhibitor-like protein
scaffold136472|size599	117.615	3.2725	5.13888e-06	0.00033757
scaffold133402|size614	39.1907	4.03521	9.90689e-07	8.39255e-05
scaffold110691|size748	227.963	5.14513	1.21765e-16	9.5338e-14	Putative calcium-binding protein CML31
scaffold120785|size684	85.9656	2.52755	0.000154335	0.00567944
scaffold119859|size1090	80.4711	5.83987	1.45501e-12	5.01256e-10	Uncharacterized protein
scaffold12586|size2526	254.177	4.06975	1.03479e-09	1.98786e-07	Phenylalanine ammonia-lyase
scaffold137341|size595	56.4367	3.39101	2.95329e-06	0.000212
scaffold278124|size383	30.6856	4.58208	2.27564e-07	2.37038e-05	Uncharacterized protein
scaffold79264|size1016	50.0036	5.2593	6.1018e-10	1.22532e-07	Uncharacterized protein
scaffold95514|size864	50.323	4.85525	1.80133e-09	3.23586e-07	Uncharacterized protein
scaffold113226|size731	23.6343	4.25986	2.24032e-06	0.000168107
scaffold14635|size2687	241.564	2.97249	1.63983e-07	1.79532e-05	Uncharacterized protein
scaffold80504|size1002	30.3159	3.45218	2.38097e-05	0.00121751	Uncharacterized protein
scaffold127654|size644	35.8041	4.64807	1.6738e-07	1.82993e-05
scaffold205983|size351	49.2191	5.26541	5.34883e-10	1.08388e-07
scaffold138467|size590	69.2935	3.31979	2.0401e-06	0.000155492
scaffold148536|size545	150.478	2.58229	5.83426e-06	0.000376235	Uncharacterized protein
scaffold46010|size1471	39.648	3.64005	2.05636e-06	0.0001565	Predicted protein
scaffold76078|size1050	2254.03	-2.58077	3.93008e-05	0.0018615	Uncharacterized protein
scaffold163407|size486	21.9861	3.64007	3.65943e-05	0.00174863
scaffold26905|size1897	4414.42	-1.85312	0.000239573	0.00806696	Predicted protein
scaffold48559|size1426	55.9596	3.3297	1.24377e-06	0.000101912	Putative mitochondrial chaperone BCS1-B
scaffold62814|size1212	178.985	2.16468	8.08702e-05	0.00337837	DDB1-and CUL4-associated factor 8
scaffold55435|size1317	136.721	-2.1148	9.36326e-05	0.00378276	Uncharacterized protein
scaffold113132|size732	1202.68	3.70286	1.48747e-14	7.63568e-12	Uncharacterized protein
scaffold8040|size2940	618.977	2.50397	0.000134496	0.00510293	Lipoxygenase
scaffold96757|size853	75.9884	4.10213	1.19242e-08	1.76391e-06	Pathogenesis-related protein 1
scaffold79584|size1012	130.87	-2.2657	8.15889e-05	0.00339737	Putative 1-deoxy-D-xylulose-5-phosphate synthase, chloroplastic
scaffold70441|size1115	57.4504	4.98569	6.19544e-10	1.2393e-07	Uncharacterized protein
scaffold48847|size1421	62.3026	5.52549	4.3866e-11	1.10576e-08	Putative calcium-binding protein CML45
scaffold53005|size1355	91.7929	2.51193	2.56859e-05	0.00130088	Serine/threonine-protein kinase
scaffold110203|size751	29.5389	3.75068	5.53399e-06	0.000359714	Uncharacterized protein
scaffold94113|size875	42.6882	3.25867	2.50876e-05	0.00127475
scaffold151102|size534	41.6021	3.53335	1.32314e-05	0.000748624
scaffold60458|size1244	196.567	2.61465	2.46425e-06	0.000182371	Uncharacterized protein
scaffold59631|size1256	117.719	3.51363	2.83954e-08	3.808e-06	Zinc finger protein 1;WZF1
scaffold279294|size208	13.7917	3.47542	0.000217831	0.00745961	Uncharacterized protein
scaffold5983|size3212	30.5504	2.90076	0.000130652	0.00498635	Uncharacterized protein
scaffold32444|size1750	423.89	2.62289	1.21156e-07	1.37199e-05	Predicted protein
scaffold113468|size729	28.9379	3.72667	6.3227e-06	0.000401552	Uncharacterized protein
scaffold68650|size1137	86.1567	2.45035	6.95215e-05	0.00298551	Predicted protein
scaffold50951|size1386	54.5011	2.54354	0.000205789	0.00714191
scaffold107646|size769	88.7624	-2.58036	1.44396e-05	0.000807552	Uncharacterized protein
scaffold130767|size627	79.4695	2.80781	1.61559e-05	0.000886269	Uncharacterized protein
scaffold164040|size484	31.7465	3.08954	0.00026526	0.00877373
scaffold27491|size1881	1562.82	-2.34508	6.57316e-06	0.000414572	Uncharacterized protein
scaffold136184|size600	32.234	3.87278	2.15776e-06	0.000162841	Uncharacterized protein
scaffold152392|size529	13.362	3.54163	0.000149744	0.00554547	Uncharacterized protein
scaffold58893|size1266	264.174	5.88683	2.12088e-20	3.32114e-17	Predicted protein
scaffold26283|size1915	68.981	4.91071	1.32452e-10	3.05107e-08	Putative cyclic nucleotide-gated ion channel 17
scaffold36271|size1662	436.023	4.69038	4.33687e-16	2.99453e-13
scaffold157870|size507	155.951	5.17617	2.88216e-15	1.70539e-12
scaffold249737|size251	21.382	3.2354	0.000185481	0.00659979	Uncharacterized protein
scaffold120248|size687	66.315	2.73291	6.29665e-05	0.0027536	Uncharacterized protein
scaffold51264|size1382	817.596	3.91275	3.34928e-15	1.94468e-12	Uncharacterized protein
scaffold115919|size1264	94.08	4.86097	4.49058e-12	1.39232e-09	Predicted protein
scaffold122033|size676	87.6098	4.37365	1.95798e-10	4.37376e-08	Uncharacterized protein
scaffold112941|size733	116.734	2.46785	5.45392e-05	0.00245715
scaffold56932|size1294	1318.77	-2.78637	5.57979e-06	0.000361781	Uncharacterized protein
scaffold81942|size987	2117.58	-1.74099	0.000231806	0.00785489	Uncharacterized protein
scaffold67748|size1148	124.394	2.91393	8.35132e-07	7.24905e-05	Uncharacterized protein
scaffold43468|size1516	74.6463	3.18219	1.70266e-06	0.000133379	Cysteine-rich receptor-like protein kinase 10
scaffold168163|size469	23.0752	4.15855	4.68726e-06	0.000312673	Uncharacterized protein
scaffold134134|size610	33.1691	3.06799	0.000138544	0.00522198
scaffold97532|size846	28.5315	4.53485	3.03445e-07	3.02352e-05	Uncharacterized protein
scaffold121910|size677	117.728	4.33266	9.48065e-10	1.8372e-07	Uncharacterized protein
scaffold79740|size1010	22.8577	3.38544	6.49996e-05	0.00282102	Uncharacterized protein
scaffold103039|size803	12.3856	3.44623	0.000239766	0.00806995	Uncharacterized protein
scaffold67471|size1152	25.903	4.43218	6.27246e-07	5.69989e-05	Phenylalanine ammonia-lyase
scaffold237200|size274	33.8941	4.70123	9.17903e-08	1.08048e-05	Putative NAC domain-containing protein 94
scaffold101386|size816	25.7476	4.42348	6.68922e-07	6.03263e-05
scaffold63971|size1197	56.4002	4.6443	2.16191e-09	3.79133e-07	Uncharacterized protein
scaffold19836|size2142	41548.6	-2.06877	1.00264e-05	0.000594631	Uncharacterized protein
scaffold128452|size640	26.3431	4.4386	6.11812e-07	5.56943e-05	Predicted protein
scaffold143241|size567	30.5917	4.62629	1.50381e-07	1.66166e-05	Uncharacterized protein
scaffold38124|size1624	23.5188	3.82272	9.3969e-06	0.000561593	Uncharacterized protein
scaffold54222|size1336	379.979	2.49484	2.55521e-06	0.00018791	Uncharacterized protein
scaffold272997|size216	20.1993	3.95712	1.66029e-05	0.000906623	Uncharacterized protein
scaffold152254|size724	509.845	2.97957	1.85337e-05	0.000991792	Uncharacterized protein
scaffold66432|size1165	10685.8	-1.82801	0.000224422	0.00764145	Putative uncharacterized protein
scaffold163103|size487	19.7728	4.04575	8.81963e-06	0.000533053	Uncharacterized protein
scaffold80933|size997	111.97	-2.74187	1.16673e-05	0.000677433	Uncharacterized protein
scaffold127828|size643	62.8993	2.50218	8.32984e-05	0.00345004	Uncharacterized protein
scaffold143983|size564	20.876	3.20903	0.000212208	0.00730578	Uncharacterized protein
scaffold44767|size1492	197.348	2.52124	1.30664e-05	0.000742671	Uncharacterized protein
scaffold58589|size1270	66.3058	3.94918	3.77349e-08	4.89124e-06	Uncharacterized protein
scaffold276438|size212	36.3175	4.24368	7.08935e-07	6.32585e-05	Uncharacterized protein
scaffold85555|size952	87.0934	3.19867	2.96844e-07	2.96705e-05	Uncharacterized protein
scaffold120018|size688	36.1151	3.0026	0.000160298	0.00585822	Predicted protein
scaffold45747|size1475	138.991	3.05555	7.0235e-08	8.49323e-06	Uncharacterized protein
scaffold52089|size1369	70.2081	2.30791	0.000178821	0.00640971	Uncharacterized protein
scaffold129193|size636	33.2537	4.67769	1.10274e-07	1.26352e-05
scaffold141182|size577	20.579	4.05671	8.55112e-06	0.000519024	Predicted protein
scaffold52145|size1368	167.982	5.34471	1.00747e-14	5.34882e-12	Tropinone reductase-like protein
scaffold105695|size783	158.289	3.28938	3.28258e-08	4.31262e-06	Uncharacterized protein
scaffold73578|size1078	59.0502	4.45888	2.25312e-09	3.9335e-07	AP2/ERF and B3 domain-containing protein
scaffold136782|size597	32.2169	3.29426	3.68358e-05	0.00175817	Uncharacterized protein
scaffold137852|size592	164.238	4.84078	8.55099e-13	3.09006e-10	Uncharacterized protein
scaffold88888|size920	27.9142	3.70722	6.52497e-06	0.000412229	Uncharacterized protein
scaffold77219|size1037	51.464	3.34627	1.59901e-06	0.000126577	Predicted protein
scaffold44719|size1493	23.3524	3.102	0.000199676	0.00698134	Uncharacterized protein
scaffold167658|size471	54.2329	3.3488	3.69075e-06	0.000255659
scaffold61577|size1229	44.7505	4.55888	5.11642e-08	6.44598e-06	Uncharacterized protein
scaffold164704|size481	22.3096	4.2125	2.98582e-06	0.000214001	Uncharacterized protein
scaffold180403|size428	164.322	2.01911	0.000165019	0.00599121	Uncharacterized protein
scaffold194121|size385	12.4918	-3.35517	0.000195329	0.00686652
scaffold52540|size1362	45.113	2.4779	0.000254623	0.00847614	Uncharacterized protein
scaffold123678|size667	58.6758	3.65312	2.15219e-07	2.25855e-05	Uncharacterized protein
scaffold159504|size500	23.6969	4.21225	3.24642e-06	0.000228869
scaffold96697|size854	144.724	4.22331	2.45369e-10	5.37272e-08	rRNA N-glycosidase
scaffold106244|size779	141.802	4.33636	4.97077e-10	1.01395e-07
scaffold26446|size1911	178.206	4.05602	1.31716e-11	3.72111e-09	Uncharacterized protein
scaffold78434|size1024	34.0717	4.27134	4.11038e-07	3.92136e-05	Chromosome 3B, genomic scaffold, cultivar Chinese Spring
scaffold241194|size266	50.8028	3.70718	1.02916e-06	8.68047e-05	Uncharacterized protein
scaffold31814|size1765	247.998	2.25593	1.44792e-05	0.000809147	Predicted protein
scaffold31475|size1775	49.4491	4.4659	1.2614e-08	1.85356e-06	Uncharacterized protein
scaffold172293|size455	31.7276	2.93743	0.000117246	0.00456996	Uncharacterized protein
scaffold130655|size628	22.2908	4.21982	2.81752e-06	0.000204108	Putative uncharacterized protein
scaffold109755|size754	39.4391	4.97255	8.23495e-09	1.26651e-06	Uncharacterized protein
scaffold121058|size682	253.012	4.35185	6.02038e-15	3.30965e-12
scaffold130647|size628	60.9134	3.07176	3.00529e-05	0.00148281
scaffold147933|size548	18.3177	3.95558	1.51894e-05	0.000841888	Uncharacterized protein
scaffold53903|size1340	69.0424	2.44817	9.21703e-05	0.00373957
scaffold73117|size1084	31.4713	4.22316	4.97429e-07	4.61214e-05	Chromosome 3B, genomic scaffold, cultivar Chinese Spring
scaffold92231|size891	422.01	6.79679	5.96704e-25	1.81383e-21	HFR-3
scaffold148310|size546	20.576	3.91529	2.21537e-05	0.00114672
scaffold149876|size540	25.6662	4.42755	6.42376e-07	5.80674e-05	Uncharacterized protein
scaffold66187|size1168	33.7816	-3.50241	2.18832e-05	0.00113613	Speckle-type POZ protein
scaffold130340|size630	24.5584	4.32239	1.44118e-06	0.000115943	Putative L-type lectin-domain containing receptor kinase S.5
scaffold70219|size1118	145.128	3.0866	2.02979e-06	0.000154782	Uncharacterized protein
scaffold42230|size1539	87.814	4.03287	5.11847e-08	6.44598e-06	Predicted protein
scaffold80776|size999	13.2305	3.50863	0.000178408	0.00639788	Lectin-domain containing receptor kinase A4.2
scaffold80269|size1004	3583.41	-2.16058	1.73904e-05	0.000940625	Chlorophyll a-b binding protein of LHCII type III, chloroplastic
scaffold141460|size576	31.0528	4.56379	2.74359e-07	2.76908e-05
scaffold62968|size1210	25719.4	-1.95307	0.0001619	0.0059084	Uncharacterized protein
scaffold171474|size458	45.104	4.22979	2.03303e-07	2.14697e-05
scaffold227750|size528	41.6765	5.05771	3.71989e-09	6.2547e-07	Uncharacterized protein
scaffold112116|size738	93.5198	3.04645	7.80891e-06	0.000480203
scaffold13715|size2452	194.605	6.95822	4.28186e-19	5.26829e-16	Uncharacterized protein
scaffold126845|size649	54.4701	4.04574	7.72925e-08	9.23857e-06	Uncharacterized protein
scaffold214772|size327	22.7996	3.33971	9.78386e-05	0.00393147	Uncharacterized protein
scaffold102462|size807	1206.3	-1.85463	0.000137798	0.00520218	Photosystem 1 subunit 5
scaffold140908|size578	19.0686	4.0027	1.147e-05	0.000668228	Uncharacterized protein
scaffold76330|size1048	122.279	-2.10617	0.00011394	0.00447071	Uncharacterized protein
scaffold113817|size727	45.2766	4.63534	2.05055e-08	2.86079e-06	Uncharacterized protein
scaffold10830|size2664	35.6944	4.84425	2.48918e-08	3.38797e-06	Disease resistance protein RGA2
scaffold84099|size966	495.454	2.58198	1.23689e-05	0.000712303
scaffold37277|size1641	30.8136	3.50387	1.41124e-05	0.000791756	Beta-glucosidase 34
scaffold52659|size1360	125.085	3.22041	2.62864e-07	2.67395e-05	Uncharacterized protein
scaffold85043|size957	711.473	4.58778	1.33958e-17	1.30611e-14	Uncharacterized protein
scaffold80566|size1001	30.3069	3.20897	6.48111e-05	0.00281521	Uncharacterized protein
scaffold89836|size912	31.3854	4.66446	1.10684e-07	1.26729e-05	Uncharacterized protein
scaffold97406|size847	17.8514	3.9149	1.94655e-05	0.00103168	Uncharacterized protein
scaffold105570|size784	18.6952	3.93276	1.81078e-05	0.000974723	3'-N-debenzoyl-2'-deoxytaxol N-benzoyltransferase
scaffold97201|size849	182.019	5.30534	2.89611e-15	1.70713e-12	Peroxidase 2
scaffold169122|size466	31.1534	3.74787	7.30236e-06	0.000454279
scaffold92860|size886	75.6417	5.68673	1.0512e-11	3.02908e-09	Putative glutathione S-transferase GSTU6
scaffold83543|size972	172.202	4.33981	5.82561e-12	1.76392e-09	Uncharacterized protein
scaffold85825|size949	131.337	-2.66453	6.992e-05	0.00299765	Beta-galactosidase
scaffold97598|size846	6316.65	-1.79143	0.000205961	0.00714303	Uncharacterized protein
scaffold221107|size311	22.1933	3.28094	0.000142734	0.00534777
scaffold71370|size1105	547.965	2.12259	0.000288816	0.00941822	Uncharacterized protein
scaffold119683|size690	57.6961	2.66629	4.7094e-05	0.00217222	Uncharacterized protein
scaffold106422|size778	18.8454	4.01608	1.0298e-05	0.000609107	Uncharacterized protein
scaffold34297|size1705	40.5943	4.15122	2.77788e-07	2.80004e-05	Predicted protein
scaffold218311|size318	14.7368	3.58706	0.000123696	0.00476902
scaffold41311|size1557	5338.34	-2.22819	0.00018633	0.00661466	Uncharacterized protein
scaffold40357|size1576	88.9677	4.57797	4.50094e-11	1.1309e-08	Uncharacterized protein
scaffold15847|size2328	68.9517	3.76529	2.52003e-08	3.42395e-06	Cysteine-rich receptor-like protein kinase 41
scaffold154322|size521	63.3107	3.17007	9.36374e-06	0.000560043
scaffold130908|size627	57.8366	2.59869	6.03985e-05	0.0026593
scaffold163015|size487	87.4348	2.52897	0.000209523	0.00723425	Predicted protein
scaffold110217|size751	140.711	-2.07718	0.00011969	0.00465158	Beta-glucosidase 30
scaffold156495|size512	78.1884	3.43407	2.77375e-07	2.7977e-05	Uncharacterized protein
scaffold43534|size1514	155.52	2.21101	0.000233512	0.00790407	Predicted protein
scaffold177548|size437	16.534	3.68468	7.65232e-05	0.00323247
scaffold138517|size589	107.301	3.47509	2.10575e-07	2.2132e-05
scaffold6547|size3130	187.941	3.94795	2.60963e-11	6.97523e-09	Uncharacterized protein
scaffold115232|size719	301.667	6.71913	9.69692e-21	1.63401e-17	Uncharacterized protein
scaffold86557|size942	54.5517	3.56472	3.51661e-06	0.000244251	Uncharacterized protein
scaffold54626|size1329	149.512	2.97773	5.95791e-06	0.000381984	Uncharacterized protein
scaffold137969|size592	43.3547	3.00582	6.32758e-05	0.00276179
scaffold90152|size909	34.6328	2.88999	0.000118146	0.00459848	Uncharacterized protein
scaffold65888|size1172	115.303	5.57085	5.56537e-14	2.53015e-11	Uncharacterized protein
scaffold57660|size1283	91.858	3.32573	1.90136e-07	2.03004e-05	Uncharacterized protein
scaffold185899|size410	58.5304	3.40274	4.12633e-06	0.000281184
scaffold34124|size1709	125.631	3.83989	1.33569e-09	2.4888e-07	Uncharacterized protein
scaffold97901|size843	62.2681	5.5545	2.9285e-11	7.70791e-09	Uncharacterized protein
scaffold132307|size620	53.9465	3.56059	3.24481e-06	0.00022886
scaffold151114|size534	35.6369	3.00563	0.000134621	0.00510625
scaffold181221|size425	62.582	5.08919	2.29037e-10	5.07242e-08	Uncharacterized protein
scaffold53430|size1348	105.135	3.40452	1.69936e-07	1.85005e-05	Uncharacterized protein
scaffold165818|size477	97.8577	3.15075	6.0432e-06	0.000386813
scaffold110042|size752	66.921	3.22303	8.41656e-06	0.000511744
scaffold101437|size815	67.3101	3.6101	6.42223e-07	5.80674e-05
scaffold150329|size538	157.323	1.98641	0.000248741	0.00831069	MATE efflux family protein
scaffold32174|size1756	578.446	7.19639	2.91585e-28	1.61441e-24	Chromosome 3B, genomic scaffold, cultivar Chinese Spring
scaffold64557|size1189	30.4774	3.60094	2.76676e-05	0.00138362	Early salt-stress induced 2-2
scaffold95650|size863	37.7134	4.00716	1.08345e-06	9.06932e-05	Uncharacterized protein
scaffold91196|size900	75.0933	2.62327	3.62365e-05	0.00173437	Uncharacterized protein
scaffold39701|size1589	529.463	-2.45014	9.59645e-06	0.000572196	Chromosome 3B, genomic scaffold, cultivar Chinese Spring
scaffold33088|size1735	30.1549	2.95827	0.000238947	0.00804936	Uncharacterized protein
scaffold117774|size702	145.539	2.31251	7.12839e-05	0.00304853	Uncharacterized protein
scaffold74681|size1235	47.9521	2.94693	0.000117054	0.00456706	Uncharacterized protein
scaffold103090|size802	18.9586	3.12056	0.000307205	0.00991568	Putative WRKY transcription factor 23
scaffold116794|size708	25.0785	3.44634	5.37694e-05	0.0024274
scaffold58338|size1274	186.064	2.68201	3.22358e-05	0.00157102	Uncharacterized protein
scaffold113815|size727	87.7027	3.89718	1.2939e-08	1.89415e-06	Predicted protein
scaffold135943|size601	197.868	2.62336	4.8602e-06	0.000322544	Uncharacterized protein
scaffold191589|size392	19.2763	3.85869	3.00366e-05	0.00148248
scaffold30200|size2605	7403.65	-2.19185	0.000135187	0.00512035	Uncharacterized protein
scaffold66766|size1161	60.8364	2.79	3.81092e-05	0.00181115	Alcohol dehydrogenase ADH2A
scaffold162823|size488	35.0309	3.88147	3.16291e-06	0.000224513	Ferric-chelate reductase 1
scaffold170080|size463	22.1593	4.23142	2.5522e-06	0.000187863	Uncharacterized protein
scaffold159604|size500	29.0312	4.54367	2.89521e-07	2.90508e-05
scaffold191881|size391	20.8305	4.02889	1.05205e-05	0.000620376
scaffold141542|size575	46.2324	4.25953	1.56642e-07	1.72103e-05	Uncharacterized protein
scaffold120126|size688	132.217	2.42603	1.57047e-05	0.000865809	Chromosome 3B, genomic scaffold, cultivar Chinese Spring
scaffold101031|size819	82.2702	2.92603	5.79324e-05	0.0025719
scaffold178336|size434	185.486	2.96388	1.48248e-05	0.000825521	Uncharacterized protein
scaffold88339|size925	73.1551	5.33659	1.15503e-11	3.30959e-09	Predicted protein
scaffold182276|size965	22.0374	3.35197	7.68764e-05	0.00324297	Lectin-domain containing receptor kinase A4.3
scaffold108765|size761	23.7532	4.1511	5.12261e-06	0.00033693
scaffold156099|size514	22.9362	3.36176	8.27475e-05	0.00343181	Uncharacterized protein
scaffold129698|size633	74.2317	-2.52834	8.69669e-05	0.00357181	Uncharacterized protein
scaffold47161|size1451	258.983	-1.97186	0.00015584	0.00572634	Uncharacterized protein
scaffold77206|size1037	769.956	-1.95761	6.00052e-05	0.00264649	Uncharacterized protein
scaffold109891|size753	17.938	3.94795	1.56499e-05	0.000863471
scaffold161379|size493	77.8946	4.09997	1.97078e-08	2.76994e-06
scaffold179869|size429	1125.89	-2.04948	9.32758e-05	0.00377345	Uncharacterized protein
scaffold92760|size887	14.5114	3.64569	8.76601e-05	0.00359135	Gibberellin 2-beta-dioxygenase 1
scaffold34155|size1709	19.3607	4.00847	1.12063e-05	0.000654415	Predicted protein
scaffold117989|size701	33.0174	3.90835	1.62255e-06	0.000127879	Uncharacterized protein
scaffold122428|size674	51.1625	3.00942	2.8852e-05	0.00143452
scaffold25183|size1949	9.13915	-3.64804	0.000117288	0.00456996	Uncharacterized protein
scaffold52813|size1358	67.9438	5.24924	2.90208e-11	7.65138e-09	Uncharacterized protein
scaffold101756|size813	77.5319	2.82499	4.77786e-06	0.000317623	Uncharacterized protein
scaffold114818|size721	41.5841	2.70107	0.000266762	0.00881778
scaffold14519|size2399	290.741	6.34211	9.47975e-22	1.90859e-18	Uncharacterized protein
scaffold34514|size1701	1919.03	-2.25253	3.32185e-06	0.000233021	Uncharacterized protein
scaffold92499|size889	775.456	3.07876	1.01561e-09	1.9583e-07	Bowman-Birk type trypsin inhibitor
scaffold195437|size381	40.6599	3.56513	7.42968e-06	0.000460905
scaffold11715|size2590	105.144	4.00189	2.71014e-10	5.87615e-08
scaffold114377|size724	39.9687	2.94734	5.84877e-05	0.00259062	Uncharacterized protein
scaffold159964|size499	17.5394	3.40992	0.000123115	0.00475406
scaffold117370|size704	32.576	3.30661	3.51675e-05	0.00169524
scaffold52624|size1361	279.454	-2.03133	0.000106683	0.00421691	Predicted protein
scaffold56636|size1299	322.077	2.08734	3.17777e-05	0.00155407	Naringenin,2-oxoglutarate 3-dioxygenase
scaffold36622|size1655	66.4281	2.49624	0.000120707	0.00468641	Uncharacterized protein
scaffold72966|size1085	41.2555	3.68567	1.51807e-06	0.000121334
scaffold87752|size930	80.725	2.92399	4.70003e-06	0.000313255	Uncharacterized protein
scaffold125261|size658	84.0722	4.38652	1.9202e-09	3.43347e-07	Uncharacterized protein
scaffold193825|size386	18.7349	3.90748	2.14273e-05	0.0011162	Uncharacterized protein
scaffold172976|size453	33.2131	3.26187	6.45567e-05	0.00280652
scaffold253104|size245	21.0287	4.13745	4.87579e-06	0.000323302	Uncharacterized protein
scaffold114050|size726	32.1457	3.76686	7.10185e-06	0.000443751
scaffold48935|size1419	5881.76	-1.83709	0.000144008	0.00538344	Uncharacterized protein
[truncated: 2,816 more rows]
