# Supplementary material for: A TRIM insertion in the promoter of Ms2 causes male sterility in wheat
Source: Nat Commun. 2017 May 12;8:15407. doi: 10.1038/ncomms15407 (PMC5437302; doi:10.1038/ncomms15407)
Supplement: Supplementary Data 2 — GO-term enrichment analysis [file ncomms15407-s3.xlsx]

## Sheet: BP_0.01_ms2_greater
Supplementary Data 2. GO-term enrichment analysis
category	over_represented_pvalue	under_represented_pvalue	numDEInCat	numInCat	term	ontology
GO:0006559	2.08315e-28	1	30	80	L-phenylalanine catabolic process	BP
GO:0009800	2.83874e-25	1	25	60	cinnamic acid biosynthetic process	BP
GO:0006032	3.92664e-23	1	23	62	chitin catabolic process	BP
GO:0016998	3.05482e-21	1	24	81	cell wall macromolecule catabolic process	BP
GO:0006952	1.13178e-18	1	42	371	defense response	BP
GO:0006552	8.92964e-16	1	15	35	leucine catabolic process	BP
GO:0006979	5.32815e-13	1	39	457	response to oxidative stress	BP
GO:0045493	2.73457e-11	1	8	11	xylan catabolic process	BP
GO:0060862	1.56344e-10	1	6	6	negative regulation of floral organ abscission	BP
GO:0006629	5.66723e-10	1	51	905	lipid metabolic process	BP
GO:0010942	3.38538e-09	1	7	12	positive regulation of cell death	BP
GO:0009626	6.29716e-09	1	10	34	plant-type hypersensitive response	BP
GO:0019310	2.21686e-08	1	6	12	inositol catabolic process	BP
GO:0001666	2.35312e-08	1	10	41	response to hypoxia	BP
GO:0031349	1.63443e-07	1	6	12	positive regulation of defense response	BP
GO:0009058	3.0379e-07	1	31	507	biosynthetic process	BP
GO:0010112	3.6635e-07	1	4	4	regulation of systemic acquired resistance	BP
GO:0080142	3.6635e-07	1	4	4	regulation of salicylic acid biosynthetic process	BP
GO:0009607	8.32554e-07	1	11	78	response to biotic stimulus	BP
GO:0006869	1.35273e-06	1	16	169	lipid transport	BP
GO:0042742	3.36448e-06	0.999999	18	217	defense response to bacterium	BP
GO:0009405	4.1e-06	1	4	8	pathogenesis	BP
GO:0050832	8.95515e-06	0.999998	16	186	defense response to fungus	BP
GO:0009862	1.17932e-05	0.999998	13	124	systemic acquired resistance, salicylic acid mediated signaling pathway	BP
GO:0030245	2.29815e-05	0.999996	10	89	cellulose catabolic process	BP
GO:0017148	4.94648e-05	0.999988	14	186	negative regulation of translation	BP
GO:0006097	5.68289e-05	0.999998	4	10	glyoxylate cycle	BP
GO:0030001	8.88735e-05	0.999975	16	245	metal ion transport	BP
GO:0000169	9.39083e-05	0.999999	3	4	activation of MAPK activity involved in osmosensory signaling pathway	BP
GO:0010120	9.39083e-05	0.999999	3	4	camalexin biosynthetic process	BP
GO:0080136	9.39083e-05	0.999999	3	4	priming of cellular response to stress	BP
GO:2000037	9.39083e-05	0.999999	3	4	regulation of stomatal complex patterning	BP
GO:2000038	9.39083e-05	0.999999	3	4	regulation of stomatal complex development	BP
GO:0010310	0.000119175	0.999977	10	98	regulation of hydrogen peroxide metabolic process	BP
GO:0009581	0.000150276	0.99999	5	23	detection of external stimulus	BP
GO:0009595	0.000206763	0.999967	8	66	detection of biotic stimulus	BP
GO:0009750	0.000212663	0.999952	11	126	response to fructose	BP
GO:0009697	0.000224154	0.999954	10	105	salicylic acid biosynthetic process	BP
GO:0031640	0.00026643	0.999994	3	8	killing of cells of other organism	BP
GO:0005975	0.000428751	0.999756	52	1485	carbohydrate metabolic process	BP
GO:0006308	0.000539554	0.999948	5	33	DNA catabolic process	BP
GO:0010374	0.000540992	0.999985	3	8	stomatal complex development	BP
GO:0010260	0.000552372	0.999948	5	28	organ senescence	BP
GO:0010150	0.000562874	0.999911	7	57	leaf senescence	BP
GO:0031348	0.000857585	0.99977	11	146	negative regulation of defense response	BP
GO:0009611	0.00120765	0.999686	10	145	response to wounding	BP
GO:0010363	0.00130392	0.999605	12	181	regulation of plant-type hypersensitive response	BP
GO:0019953	0.00135424	0.999792	6	52	sexual reproduction	BP
GO:0045087	0.00145681	0.999879	4	22	innate immune response	BP
GO:0006612	0.00146878	0.999549	12	185	protein targeting to membrane	BP
GO:0030968	0.00162341	0.999642	8	95	endoplasmic reticulum unfolded protein response	BP
GO:0043069	0.00205749	0.999529	8	93	negative regulation of programmed cell death	BP
GO:0033542	0.00234591	0.999877	3	12	fatty acid beta-oxidation, unsaturated, even number	BP
GO:0010167	0.00302359	0.999558	5	47	response to nitrate	BP
GO:0009617	0.00330932	0.999644	4	30	response to bacterium	BP
GO:0007031	0.00351523	0.999469	5	45	peroxisome organization	BP
GO:0006796	0.00431871	0.999308	5	54	phosphate-containing compound metabolic process	BP
GO:0009744	0.00512717	0.998367	10	167	response to sucrose	BP
GO:0019441	0.00546695	0.99959	3	16	tryptophan catabolic process to kynurenine	BP
GO:0006572	0.00632121	0.999492	3	18	tyrosine catabolic process	BP
GO:0009867	0.00648228	0.997864	10	171	jasmonic acid mediated signaling pathway	BP
GO:0006593	0.00713266	0.999802	2	5	ornithine catabolic process	BP
GO:0055074	0.00738143	0.999773	2	6	calcium ion homeostasis	BP
GO:0048544	0.00826522	0.996684	13	321	recognition of pollen	BP
GO:0015706	0.00925694	0.998211	5	60	nitrate transport	BP

## Sheet: MF_0.01_ms2_greater
Supplementary Data 2. GO-term enrichment analysis
category	over_represented_pvalue	under_represented_pvalue	numDEInCat	numInCat	term	ontology
GO:0030145	5.96749e-05	0.99999	10	96	manganese ion binding	MF
GO:0003824	0.000127065	0.999925	70	1972	catalytic activity	MF
GO:0042132	0.000161038	0.999993	4	15	fructose 1,6-bisphosphate 1-phosphatase activity	MF
GO:0050662	0.000175673	0.999936	21	387	coenzyme binding	MF
GO:0030246	0.000256406	0.999892	26	558	carbohydrate binding	MF
GO:0008289	0.000410572	0.999871	15	238	lipid binding	MF
GO:0016629	0.000507717	0.999988	3	6	12-oxophytodienoate reductase activity	MF
GO:0080039	0.000611572	1	2	2	xyloglucan endotransglucosylase activity	MF
GO:0052692	0.000652867	0.999934	5	36	raffinose alpha-galactosidase activity	MF
GO:0022891	0.000879524	0.999762	11	177	substrate-specific transmembrane transporter activity	MF
GO:0005524	0.000944831	0.999231	362	14350	ATP binding	MF
GO:0004612	0.00148824	0.999935	3	11	phosphoenolpyruvate carboxykinase (ATP) activity	MF
GO:0008171	0.00173093	0.999612	8	105	O-methyltransferase activity	MF
GO:0016491	0.00176524	0.998953	48	1420	oxidoreductase activity	MF
GO:0008107	0.00180094	0.999836	4	31	galactoside 2-alpha-L-fucosyltransferase activity	MF
GO:0080023	0.00234591	0.999877	3	12	3R-hydroxyacyl-CoA dehydratase activity	MF
GO:0004061	0.00546695	0.99959	3	16	arylformamidase activity	MF
GO:0004587	0.00713266	0.999802	2	5	ornithine-oxo-acid transaminase activity	MF
GO:0004792	0.00750273	0.999354	3	19	thiosulfate sulfurtransferase activity	MF
GO:0008271	0.00758283	0.998953	4	36	secondary active sulfate transmembrane transporter activity	MF
GO:0015079	0.00983181	0.996787	9	149	potassium ion transmembrane transporter activity	MF

## Sheet: CC_0.01_ms2_greater
Supplementary Data 2. GO-term enrichment analysis
category	over_represented_pvalue	under_represented_pvalue	numDEInCat	numInCat	term	ontology
GO:0005576	1.59706e-16	1	54	674	extracellular region	CC
GO:0005759	1.7988e-07	1	18	169	mitochondrial matrix	CC
GO:0009514	0.00711278	0.999403	3	18	glyoxysome	CC

## Sheet: BP_0.01_ms2_lower
Supplementary Data 2. GO-term enrichment analysis
category	over_represented_pvalue	under_represented_pvalue	numDEInCat	numInCat	term	ontology
GO:0009765	2.083e-39	1	24	77	photosynthesis, light harvesting	BP
GO:0080110	3.07315e-32	1	17	40	sporopollenin biosynthetic process	BP
GO:0018298	5.5209e-31	1	24	140	protein-chromophore linkage	BP
GO:0006066	3.60923e-17	1	11	39	alcohol metabolic process	BP
GO:0015979	6.72402e-17	1	18	250	photosynthesis	BP
GO:0015977	7.68093e-14	1	10	60	carbon fixation	BP
GO:0010584	2.89281e-13	1	10	59	pollen exine formation	BP
GO:0005975	5.21142e-13	1	32	1485	carbohydrate metabolic process	BP
GO:0010207	9.91205e-13	1	17	352	photosystem II assembly	BP
GO:0030639	5.07478e-12	1	5	6	polyketide biosynthetic process	BP
GO:0019344	6.39398e-11	1	14	255	cysteine biosynthetic process	BP
GO:0009773	1.53698e-10	1	10	114	photosynthetic electron transport in photosystem I	BP
GO:0015995	4.67268e-10	1	13	241	chlorophyll biosynthetic process	BP
GO:0046949	1.05659e-09	1	6	28	fatty-acyl-CoA biosynthetic process	BP
GO:0009853	3.55518e-09	1	11	207	photorespiration	BP
GO:0035304	4.24831e-07	1	9	185	regulation of protein dephosphorylation	BP
GO:0030003	2.33256e-06	1	6	88	cellular cation homeostasis	BP
GO:0017148	2.41663e-06	1	8	186	negative regulation of translation	BP
GO:0009058	5.08175e-06	0.999999	12	507	biosynthetic process	BP
GO:0019684	5.38988e-06	1	6	83	photosynthesis, light reaction	BP
GO:0006952	7.94429e-06	0.999999	10	371	defense response	BP
GO:0043900	8.99892e-06	1	5	51	regulation of multi-organism process	BP
GO:0010114	1.65702e-05	0.999999	6	103	response to red light	BP
GO:0006364	1.69461e-05	0.999996	13	631	rRNA processing	BP
GO:0019288	2.15187e-05	0.999996	12	551	isopentenyl diphosphate biosynthetic process, methylerythritol 4-phosphate pathway	BP
GO:0009595	2.71121e-05	0.999999	5	66	detection of biotic stimulus	BP
GO:0010218	2.73762e-05	0.999998	6	114	response to far red light	BP
GO:0006636	3.21822e-05	0.999997	6	116	unsaturated fatty acid biosynthetic process	BP
GO:0019216	4.49068e-05	0.999998	4	37	regulation of lipid metabolic process	BP
GO:0009780	5.9413e-05	1	2	3	photosynthetic NADP+ reduction	BP
GO:0009827	6.38471e-05	0.999998	4	42	plant-type cell wall modification	BP
GO:0009772	6.44345e-05	0.999999	3	17	photosynthetic electron transport in photosystem II	BP
GO:0042335	6.7255e-05	0.999997	4	45	cuticle development	BP
GO:0043086	7.07875e-05	0.999997	4	47	negative regulation of catalytic activity	BP
GO:0009637	9.79022e-05	0.99999	6	144	response to blue light	BP
GO:0010310	0.00015599	0.999988	5	98	regulation of hydrogen peroxide metabolic process	BP
GO:0000165	0.000164149	0.999987	5	97	MAPK cascade	BP
GO:0070838	0.000188965	0.99999	4	66	divalent metal ion transport	BP
GO:0006098	0.000215201	0.999959	9	439	pentose-phosphate shunt	BP
GO:0009697	0.000223428	0.999981	5	105	salicylic acid biosynthetic process	BP
GO:0042549	0.000231493	0.999999	2	7	photosystem II stabilization	BP
GO:0009657	0.000250539	0.999986	4	71	plastid organization	BP
GO:0006629	0.000331433	0.999908	13	905	lipid metabolic process	BP
GO:0010103	0.000414139	0.999947	6	196	stomatal complex morphogenesis	BP
GO:0009556	0.000440829	0.999986	3	26	microsporogenesis	BP
GO:0009862	0.000527814	0.999946	5	124	systemic acquired resistance, salicylic acid mediated signaling pathway	BP
GO:0009860	0.000617257	0.999956	4	73	pollen tube growth	BP
GO:0022900	0.000718665	0.999972	3	35	electron transport chain	BP
GO:0007623	0.000787324	0.99994	4	82	circadian rhythm	BP
GO:0006333	0.000837515	0.999965	3	36	chromatin assembly or disassembly	BP
GO:0010200	0.000906943	0.999895	5	143	response to chitin	BP
GO:0031348	0.0010203	0.999879	5	146	negative regulation of defense response	BP
GO:0006816	0.00102223	0.999916	4	85	calcium ion transport	BP
GO:0006733	0.00108751	0.99995	3	40	oxidoreduction coenzyme metabolic process	BP
GO:0042550	0.00137109	0.99998	2	10	photosystem I stabilization	BP
GO:0009749	0.0015551	0.999919	3	45	response to glucose	BP
GO:0009117	0.00158419	0.999916	3	47	nucleotide metabolic process	BP
GO:0050821	0.00160473	0.999974	2	11	protein stabilization	BP
GO:0009867	0.00165552	0.999781	5	171	jasmonic acid mediated signaling pathway	BP
GO:0031408	0.00173983	0.999834	4	99	oxylipin biosynthetic process	BP
GO:0006766	0.00219984	0.999869	3	50	vitamin metabolic process	BP
GO:0010196	0.00229915	0.999953	2	15	nonphotochemical quenching	BP
GO:0010363	0.00237696	0.999658	5	181	regulation of plant-type hypersensitive response	BP
GO:0019748	0.00241198	0.999852	3	52	secondary metabolic process	BP
GO:0006612	0.00251701	0.999633	5	185	protein targeting to membrane	BP
GO:0009106	0.0025433	0.999841	3	53	lipoate metabolic process	BP
GO:0009108	0.0025433	0.999841	3	53	coenzyme biosynthetic process	BP
GO:0050832	0.00256995	0.999623	5	186	defense response to fungus	BP
GO:0019253	0.00320062	0.999921	2	16	reductive pentose-phosphate cycle	BP
GO:0010152	0.00342148	0.999912	2	18	pollen maturation	BP
GO:0016556	0.00362137	0.999424	5	217	mRNA modification	BP
GO:0048316	0.00474012	0.999853	2	23	seed development	BP
GO:0051792	0.00648957	1	1	1	medium-chain fatty acid biosynthetic process	BP
GO:0019760	0.00680296	0.999745	2	24	glucosinolate metabolic process	BP
GO:0010189	0.00777064	0.999687	2	25	vitamin E biosynthetic process	BP
GO:0042744	0.00877585	0.998675	4	159	hydrogen peroxide catabolic process	BP
GO:0007030	0.00906027	0.99862	4	159	Golgi organization	BP

## Sheet: MF_0.01_ms2_lower
Supplementary Data 2. GO-term enrichment analysis
category	over_represented_pvalue	under_represented_pvalue	numDEInCat	numInCat	term	ontology
GO:0016168	1.55329e-43	1	28	103	chlorophyll binding	MF
GO:0016984	3.25846e-18	1	10	28	ribulose-bisphosphate carboxylase activity	MF
GO:0008812	3.60923e-17	1	11	39	choline dehydrogenase activity	MF
GO:0004497	7.89149e-15	1	24	687	monooxygenase activity	MF
GO:0004565	3.63038e-13	1	11	81	beta-galactosidase activity	MF
GO:0090439	5.07478e-12	1	5	6	tetraketide alpha-pyrone synthase activity	MF
GO:0031956	2.58172e-11	1	6	20	medium-chain fatty acid-CoA ligase activity	MF
GO:0020037	1.39469e-09	1	25	1328	heme binding	MF
GO:0030599	4.05168e-09	1	10	173	pectinesterase activity	MF
GO:0005506	4.36849e-09	1	24	1299	iron ion binding	MF
GO:0004467	4.81504e-09	1	6	36	long-chain fatty acid-CoA ligase activity	MF
GO:0046872	8.24177e-08	1	41	3459	metal ion binding	MF
GO:0004650	1.49079e-07	1	9	186	polygalacturonase activity	MF
GO:0004857	4.08831e-07	1	7	108	enzyme inhibitor activity	MF
GO:0080019	6.38122e-07	1	5	38	fatty-acyl-CoA reductase (alcohol-forming) activity	MF
GO:0016491	9.95834e-07	1	22	1420	oxidoreductase activity	MF
GO:0030598	1.78498e-06	1	8	179	rRNA N-glycosylase activity	MF
GO:0030246	2.49758e-06	1	13	558	carbohydrate binding	MF
GO:0018685	4.32737e-06	1	3	9	alkane 1-monooxygenase activity	MF
GO:0019843	9.69009e-06	0.999999	7	157	rRNA binding	MF
GO:0016705	1.25897e-05	0.999997	14	818	oxidoreductase activity, acting on paired donors, with incorporation or reduction of molecular oxygen	MF
GO:0016628	1.82173e-05	1	3	12	oxidoreductase activity, acting on the CH-CH group of donors, NAD or NADP as acceptor	MF
GO:0050660	2.25972e-05	0.999996	11	492	flavin adenine dinucleotide binding	MF
GO:0009055	6.6167e-05	0.999987	11	579	electron carrier activity	MF
GO:0016746	7.24135e-05	0.999993	6	148	transferase activity, transferring acyl groups	MF
GO:0009496	7.2924e-05	1	2	3	plastoquinol--plastocyanin reductase activity	MF
GO:0050662	0.00010662	0.999982	9	387	coenzyme binding	MF
GO:0045550	0.000119833	1	2	3	geranylgeranyl reductase activity	MF
GO:0045158	0.000140434	1	2	4	electron transporter, transferring electrons within cytochrome b6/f complex of photosystem II activity	MF
GO:0051537	0.000206081	0.999983	5	107	2 iron, 2 sulfur cluster binding	MF
GO:0015200	0.000273919	0.999998	2	6	methylammonium transmembrane transporter activity	MF
GO:0004729	0.000280141	0.999999	2	5	oxygen-dependent protoporphyrinogen oxidase activity	MF
GO:0016887	0.000359748	0.999927	9	491	ATPase activity	MF
GO:0004332	0.000386045	0.999988	3	29	fructose-bisphosphate aldolase activity	MF
GO:0015250	0.000429827	0.999997	2	8	water channel activity	MF
GO:0004553	0.000478913	0.999869	12	828	hydrolase activity, hydrolyzing O-glycosyl compounds	MF
GO:0016630	0.000693653	0.999993	2	8	protochlorophyllide reductase activity	MF
GO:0005215	0.000697739	0.999814	11	758	transporter activity	MF
GO:0016209	0.00138094	0.999978	2	13	antioxidant activity	MF
GO:0008121	0.00169159	0.99997	2	15	ubiquinol-cytochrome-c reductase activity	MF
GO:0004462	0.00483975	0.999848	2	24	lactoylglutathione lyase activity	MF
GO:0004252	0.00521026	0.998574	8	565	serine-type endopeptidase activity	MF
GO:0016788	0.00633154	0.998044	9	764	hydrolase activity, acting on ester bonds	MF
GO:0015020	0.00684924	1	1	1	glucuronosyltransferase activity	MF
GO:0008974	0.00936148	0.999978	1	2	phosphoribulokinase activity	MF
GO:0016717	0.00963333	0.999564	2	28	oxidoreductase activity, acting on paired donors, with oxidation of a pair of donors resulting in the reduction of molecular oxygen to two molecules of water	MF

## Sheet: CC_0.01_ms2_lower
Supplementary Data 2. GO-term enrichment analysis
category	over_represented_pvalue	under_represented_pvalue	numDEInCat	numInCat	term	ontology
GO:0009523	2.85184e-34	1	24	113	photosystem II	CC
GO:0009522	5.27272e-30	1	20	81	photosystem I	CC
GO:0009535	1.70523e-15	1	24	576	chloroplast thylakoid membrane	CC
GO:0009941	1.0436e-12	1	22	637	chloroplast envelope	CC
GO:0009507	3.63834e-10	1	31	1731	chloroplast	CC
GO:0005576	1.14731e-07	1	16	674	extracellular region	CC
GO:0009538	5.23749e-07	1	4	16	photosystem I reaction center	CC
GO:0016021	2.10528e-06	0.999999	67	7993	integral component of membrane	CC
GO:0005618	6.58655e-06	0.999999	10	347	cell wall	CC
GO:0030093	5.9413e-05	1	2	3	chloroplast photosystem I	CC
GO:0009783	9.43798e-05	1	2	4	photosystem II antenna complex	CC
GO:0043668	0.000106015	1	2	3	exine	CC
GO:0000326	0.000273919	0.999998	2	6	protein storage vacuole	CC
GO:0010319	0.000293473	0.999983	4	60	stromule	CC
GO:0042807	0.000606592	0.999994	2	8	central vacuole	CC
GO:0009570	0.000685379	0.999782	14	1004	chloroplast stroma	CC
GO:0031966	0.00102515	0.999954	3	39	mitochondrial membrane	CC
GO:0010287	0.00106108	0.999912	4	94	plastoglobule	CC
GO:0016020	0.00275003	0.998685	24	2731	membrane	CC
GO:0042651	0.0038659	0.999894	2	18	thylakoid membrane	CC
GO:0009505	0.00435782	0.999462	4	129	plant-type cell wall	CC
GO:0009706	0.00452067	0.999437	4	127	chloroplast inner membrane	CC
GO:0010598	0.00477215	0.999849	2	29	NAD(P)H dehydrogenase complex (plastoquinone)	CC
